# Supplementary material for: 2,2-Dimethyl-2,3-dihydro-1-benzofuran-7-yl N-ethyl­carbamate
Source: Acta Crystallogr Sect E Struct Rep Online. 2009 Oct 31;65(Pt 11):o2928. doi: 10.1107/S1600536809044687 (PMC2970984; doi:10.1107/S1600536809044687)
Supplement: Supplementary file 1 [file e-65-o2928-sup1.cif]

##############################################################################
###                                                                        ###
###        Electronic paper (Acta Crystallographica Section E)             ###
###                                                                        ###
##############################################################################
#                                                                            #
# This CIF contains the data in a paper accepted for publication in Acta     #
# Crystallographica Section E. It conforms to the requirements of Notes      #
# for Authors for Section E, and has been peer reviewed under the auspices   #
# of the IUCr Commission on Journals.                                        #
#                                                                            #
# Full details of the Crystallographic Information File format               #
# are given in the paper "The Crystallographic Information File (CIF):       #
# a New Standard Archive File for Crystallography" by S. R. Hall, F. H.      #
# Allen and I. D. Brown [Acta Cryst. (1991), A47, 655-685].                  #
#                                                                            #
# The current version of the core CIF dictionary is obtainable from          #
# ftp://ftp.iucr.org/pub/cif_core.dic. The current version number is 2.4.    #
#                                                                            #
# Software is freely available for graphical display of the structure(s) in  #
# this CIF.  For information consult the CIF home page http://www.iucr.org/  #
# cif/home.html                                                              #
#                                                                            #
# This file may be used for bona fide research purposes within the           #
# scientific community so long as proper attribution is given to the journal # 
# article from which it was obtained.                                        #
#                                                                            #
##############################################################################
                                             
data_I
_audit_creation_method     SHELXL-97
_chemical_name_systematic
;
2,2-Dimethyl-2,3-dihydro-1-benzofuran-7-yl <i>N</i>-ethylcarbamate
;
_chemical_name_common     ?
_chemical_formula_moiety     'C13 H17 N O3'
_chemical_formula_sum     'C13 H17 N O3'
_chemical_formula_iupac     'C13 H17 N O3'
_chemical_formula_weight     235.28
_chemical_melting_point     ?
_symmetry_cell_setting     Orthorhombic
_symmetry_space_group_name_H-M     'P 21 21 21'
_symmetry_space_group_name_Hall     'P 2ac 2ab'
loop_
    _symmetry_equiv_pos_as_xyz
    'x, y, z'
    '-x+1/2, -y, z+1/2'
    '-x, y+1/2, -z+1/2'
    'x+1/2, -y+1/2, -z'
_cell_length_a     10.362(2)
_cell_length_b     13.962(3)
_cell_length_c     18.069(4)
_cell_angle_alpha     90.00
_cell_angle_beta     90.00
_cell_angle_gamma     90.00
_cell_volume     2614.1(10)
_cell_formula_units_Z     8
_cell_measurement_reflns_used     5268
_cell_measurement_theta_min     1.843
_cell_measurement_theta_max     27.117
_cell_measurement_temperature     293(2)
_exptl_crystal_description     prism
_exptl_crystal_colour     colourless
_exptl_crystal_size_max     0.26
_exptl_crystal_size_mid     0.20
_exptl_crystal_size_min     0.08
_exptl_crystal_density_diffrn     1.196
_exptl_crystal_density_meas     ?
_exptl_crystal_density_method     'not measured'
_exptl_crystal_F_000     1008
_exptl_absorpt_coefficient_mu     0.085
_exptl_absorpt_correction_type     multi-scan
_exptl_absorpt_process_details     '(CrystalClear; Rigaku/MSC, 2005)'
_exptl_absorpt_correction_T_min     0.978
_exptl_absorpt_correction_T_max     0.993
_exptl_special_details
;
;
_diffrn_ambient_temperature     293(2)
_diffrn_radiation_type     MoK\a
_diffrn_radiation_wavelength     0.71073
_diffrn_radiation_source     'rotating anode'
_diffrn_radiation_monochromator     confocal
_diffrn_measurement_device_type     'Rigaku Saturn CCD area-detector'
_diffrn_measurement_method     '\w and \f '
_diffrn_detector_area_resol_mean     7.31
_diffrn_reflns_number     20967
_diffrn_reflns_av_R_equivalents     0.0487
_diffrn_reflns_av_sigmaI/netI     0.0308
_diffrn_reflns_theta_min     1.84
_diffrn_reflns_theta_max     27.16
_diffrn_reflns_theta_full     25.00
_diffrn_measured_fraction_theta_max     0.996
_diffrn_measured_fraction_theta_full     0.998
_diffrn_reflns_limit_h_min     -10
_diffrn_reflns_limit_h_max     13
_diffrn_reflns_limit_k_min     -17
_diffrn_reflns_limit_k_max     17
_diffrn_reflns_limit_l_min     -21
_diffrn_reflns_limit_l_max     23
_diffrn_standards_number     0
_diffrn_standards_interval_count     0
_diffrn_standards_interval_time     0
_diffrn_standards_decay_%     0
_refine_special_details
;
Refinement of <i>F</i>^2^ against ALL reflections. The weighted <i>R</i>-factor
<i>wR</i> and goodness of fit <i>S</i> are based on <i>F</i>^2^, conventional
<i>R</i>-factors <i>R</i> are based on <i>F</i>, with <i>F</i> set to zero for
negative <i>F</i>^2^. The threshold expression of <i>F</i>^2^ >
\s(<i>F</i>^2^) is used only for calculating <i>R</i>-factors(gt) <i>etc</i>.
and is not relevant to the choice of reflections for refinement.
<i>R</i>-factors based on <i>F</i>^2^ are statistically about twice as large
as those based on <i>F</i>, and <i>R</i>- factors based on ALL data will be
even larger.
;
_reflns_number_total     3256
_reflns_number_gt     2338
_reflns_threshold_expression     I>2\s(I)
_refine_ls_structure_factor_coef     Fsqd
_refine_ls_matrix_type     full
_refine_ls_R_factor_all     0.0805
_refine_ls_R_factor_gt     0.0563
_refine_ls_wR_factor_gt     0.1377
_refine_ls_wR_factor_ref     0.1535
_refine_ls_goodness_of_fit_ref     1.078
_refine_ls_restrained_S_all     1.078
_refine_ls_number_reflns     3256
_refine_ls_number_parameters     322
_refine_ls_number_restraints     0
_refine_ls_hydrogen_treatment     mixed
_refine_ls_weighting_scheme     calc
_refine_ls_weighting_details
         'calc w=1/[\s^2^(Fo^2^)+(0.0830P)^2^+0.0000P] where P=(Fo^2^+2Fc^2^)/3'
_atom_sites_solution_hydrogens     geom
_atom_sites_solution_primary     direct
_atom_sites_solution_secondary     difmap
_refine_ls_shift/su_max     0.001
_refine_ls_shift/su_mean     0.000
_refine_diff_density_max     0.143
_refine_diff_density_min     -0.139
_refine_ls_extinction_method     'SHELXL97 (Sheldrick, 2008)'
_refine_ls_extinction_coef     0.029(3)
_refine_ls_extinction_expression
                                  'Fc^*^=kFc[1+0.001xFc^2^\l^3^/sin(2\q)]^-1/4^'
_refine_ls_abs_structure_details     'None, Friedel Pairs merged'
_refine_ls_abs_structure_Flack     ?
loop_
    _atom_type_symbol
    _atom_type_description
    _atom_type_scat_dispersion_real
    _atom_type_scat_dispersion_imag
    _atom_type_scat_source
    'C' 'C' 0.0033 0.0000
                         'International Tables Vol C Tables 4.2.6.8 and 6.1.1.4'
    'H' 'H' 0.0000 0.0000
                         'International Tables Vol C Tables 4.2.6.8 and 6.1.1.4'
    'N' 'N' 0.0061 0.0000
                         'International Tables Vol C Tables 4.2.6.8 and 6.1.1.4'
    'O' 'O' 0.0106 0.0000
                         'International Tables Vol C Tables 4.2.6.8 and 6.1.1.4'
_computing_data_collection     'CrystalClear (Rigaku/MSC, 2005)'
_computing_cell_refinement     'CrystalClear (Rigaku/MSC, 2005)'
_computing_data_reduction     'CrystalClear (Rigaku/MSC, 2005)'
_computing_structure_solution     'SHELXS97 (Sheldrick, 2008)'
_computing_structure_refinement     'SHELXL97 (Sheldrick, 2008)'
_computing_molecular_graphics     'SHELXTL (Sheldrick, 2008)'
_computing_publication_material     'SHELXL97 (Sheldrick, 2008)'
loop_
    _atom_site_type_symbol
    _atom_site_label
    _atom_site_fract_x
    _atom_site_fract_y
    _atom_site_fract_z
    _atom_site_U_iso_or_equiv
    _atom_site_adp_type
    _atom_site_calc_flag
    _atom_site_refinement_flags
    _atom_site_occupancy
    _atom_site_disorder_assembly
    _atom_site_disorder_group
    O O1 0.9284(3) 0.3257(2) 0.01889(15) 0.0801(8) Uani d . 1 . .
    O O2 0.9054(2) 0.50324(18) 0.14502(19) 0.0855(9) Uani d . 1 . .
    O O3 0.7620(2) 0.38179(17) 0.13896(15) 0.0725(7) Uani d . 1 . .
    O O4 0.3318(3) 0.79075(16) 0.11613(14) 0.0758(7) Uani d . 1 . .
    O O5 0.2451(2) 0.60024(16) 0.08020(14) 0.0688(7) Uani d . 1 . .
    O O6 0.4027(2) 0.51258(19) 0.13447(16) 0.0812(8) Uani d . 1 . .
    N N1 0.6932(3) 0.5302(2) 0.12561(19) 0.0709(8) Uani d . 1 . .
    N N2 0.1916(3) 0.4821(2) 0.15411(17) 0.0660(8) Uani d . 1 . .
    C C1 1.0315(4) 0.2815(3) -0.0269(2) 0.0762(10) Uani d . 1 . .
    C C2 1.1341(5) 0.3563(3) -0.0360(3) 0.1080(16) Uani d . 1 . .
    H H2A 1.0989 0.4107 -0.0614 0.162 Uiso calc R 1 . .
    H H2B 1.2044 0.3303 -0.0641 0.162 Uiso calc R 1 . .
    H H2C 1.1647 0.3757 0.0119 0.162 Uiso calc R 1 . .
    C C3 0.9693(6) 0.2508(4) -0.0979(3) 0.127(2) Uani d . 1 . .
    H H3A 0.9036 0.2043 -0.0875 0.190 Uiso calc R 1 . .
    H H3B 1.0332 0.2232 -0.1298 0.190 Uiso calc R 1 . .
    H H3C 0.9312 0.3054 -0.1217 0.190 Uiso calc R 1 . .
    C C4 1.0807(5) 0.1960(3) 0.0181(2) 0.0931(13) Uani d . 1 . .
    H H4A 1.0517 0.1360 -0.0033 0.112 Uiso calc R 1 . .
    H H4B 1.1743 0.1958 0.0205 0.112 Uiso calc R 1 . .
    C C5 1.0226(4) 0.2114(2) 0.0936(2) 0.0729(10) Uani d . 1 . .
    C C6 1.0378(5) 0.1657(3) 0.1605(3) 0.0881(12) Uani d . 1 . .
    H H6 1.0972 0.1161 0.1652 0.106 Uiso calc R 1 . .
    C C7 0.9655(5) 0.1933(3) 0.2198(3) 0.0947(13) Uani d . 1 . .
    H H7 0.9766 0.1626 0.2650 0.114 Uiso calc R 1 . .
    C C8 0.8759(4) 0.2665(3) 0.2138(2) 0.0840(12) Uani d . 1 . .
    H H8 0.8262 0.2840 0.2545 0.101 Uiso calc R 1 . .
    C C9 0.8606(3) 0.3134(2) 0.1472(2) 0.0679(9) Uani d . 1 . .
    C C10 0.9355(3) 0.2866(3) 0.0874(2) 0.0662(9) Uani d . 1 . .
    C C11 0.7964(3) 0.4767(2) 0.13721(19) 0.0612(8) Uani d . 1 . .
    C C12 0.6965(4) 0.6335(3) 0.1279(3) 0.0935(13) Uani d . 1 . .
    H H12A 0.6404 0.6590 0.0897 0.112 Uiso calc R 1 . .
    H H12B 0.7836 0.6554 0.1179 0.112 Uiso calc R 1 . .
    C C13 0.6545(7) 0.6699(4) 0.2009(4) 0.136(2) Uani d . 1 . .
    H H13A 0.5680 0.6489 0.2107 0.205 Uiso calc R 1 . .
    H H13B 0.6571 0.7387 0.2008 0.205 Uiso calc R 1 . .
    H H13C 0.7111 0.6459 0.2386 0.205 Uiso calc R 1 . .
    C C14 0.3854(4) 0.8896(3) 0.1104(2) 0.0773(10) Uani d . 1 . .
    C C15 0.4434(6) 0.9120(5) 0.1854(3) 0.1229(18) Uani d . 1 . .
    H H15A 0.3771 0.9094 0.2225 0.184 Uiso calc R 1 . .
    H H15B 0.4806 0.9749 0.1845 0.184 Uiso calc R 1 . .
    H H15C 0.5091 0.8658 0.1967 0.184 Uiso calc R 1 . .
    C C16 0.2739(5) 0.9540(3) 0.0911(4) 0.127(2) Uani d . 1 . .
    H H16A 0.2339 0.9318 0.0463 0.190 Uiso calc R 1 . .
    H H16B 0.3047 1.0182 0.0840 0.190 Uiso calc R 1 . .
    H H16C 0.2119 0.9532 0.1306 0.190 Uiso calc R 1 . .
    C C17 0.4848(4) 0.8855(3) 0.0467(2) 0.0856(11) Uani d . 1 . .
    H H17A 0.4712 0.9373 0.0119 0.103 Uiso calc R 1 . .
    H H17B 0.5723 0.8891 0.0656 0.103 Uiso calc R 1 . .
    C C18 0.4599(3) 0.7908(2) 0.0114(2) 0.0647(9) Uani d . 1 . .
    C C19 0.5074(3) 0.7502(3) -0.0522(2) 0.0731(10) Uani d . 1 . .
    H H19 0.5640 0.7840 -0.0824 0.088 Uiso calc R 1 . .
    C C20 0.4699(4) 0.6584(3) -0.0705(2) 0.0833(11) Uani d . 1 . .
    H H20 0.5022 0.6299 -0.1132 0.100 Uiso calc R 1 . .
    C C21 0.3851(3) 0.6086(3) -0.0262(2) 0.0729(10) Uani d . 1 . .
    H H21 0.3603 0.5469 -0.0395 0.088 Uiso calc R 1 . .
    C C22 0.3368(3) 0.6491(2) 0.03737(19) 0.0605(8) Uani d . 1 . .
    C C23 0.3733(3) 0.7411(2) 0.05565(19) 0.0584(8) Uani d . 1 . .
    C C24 0.2899(3) 0.5289(2) 0.12496(18) 0.0564(8) Uani d . 1 . .
    C C25 0.2109(4) 0.4110(3) 0.2117(2) 0.0874(12) Uani d . 1 . .
    H H25A 0.2936 0.3798 0.2046 0.105 Uiso calc R 1 . .
    H H25B 0.1439 0.3627 0.2084 0.105 Uiso calc R 1 . .
    C C26 0.2072(7) 0.4562(6) 0.2855(3) 0.166(3) Uani d . 1 . .
    H H26A 0.2746 0.5031 0.2890 0.249 Uiso calc R 1 . .
    H H26B 0.2196 0.4081 0.3228 0.249 Uiso calc R 1 . .
    H H26C 0.1250 0.4866 0.2926 0.249 Uiso calc R 1 . .
    H H1 0.622(4) 0.504(2) 0.1267(18) 0.056(10) Uiso d . 1 . .
    H H2 0.117(4) 0.503(3) 0.144(2) 0.072(11) Uiso d . 1 . .
loop_
    _atom_site_aniso_label
    _atom_site_aniso_U_11
    _atom_site_aniso_U_22
    _atom_site_aniso_U_33
    _atom_site_aniso_U_12
    _atom_site_aniso_U_13
    _atom_site_aniso_U_23
    O1 0.0670(16) 0.0924(17) 0.0808(17) 0.0327(14) 0.0019(13) -0.0074(14)
    O2 0.0409(12) 0.0715(15) 0.144(2) -0.0031(11) -0.0087(15) 0.0076(15)
    O3 0.0450(12) 0.0685(14) 0.1038(18) 0.0029(11) 0.0026(12) -0.0232(13)
    O4 0.0812(16) 0.0653(13) 0.0811(16) -0.0084(13) 0.0173(13) 0.0042(12)
    O5 0.0460(11) 0.0603(12) 0.1001(18) 0.0058(10) 0.0084(12) 0.0259(12)
    O6 0.0417(12) 0.0868(16) 0.115(2) 0.0025(11) -0.0052(13) 0.0285(16)
    N1 0.0387(15) 0.0758(19) 0.098(2) 0.0029(14) -0.0018(15) 0.0000(17)
    N2 0.0449(15) 0.0672(16) 0.086(2) -0.0045(14) -0.0054(14) 0.0208(15)
    C1 0.064(2) 0.084(2) 0.081(2) 0.023(2) 0.0069(18) -0.012(2)
    C2 0.091(3) 0.090(3) 0.143(4) 0.013(3) 0.032(3) -0.007(3)
    C3 0.122(4) 0.151(5) 0.107(4) 0.045(4) -0.030(3) -0.049(3)
    C4 0.084(3) 0.092(3) 0.104(3) 0.034(2) 0.010(2) -0.003(2)
    C5 0.064(2) 0.0597(18) 0.094(3) 0.0074(17) 0.0040(19) -0.0047(19)
    C6 0.095(3) 0.062(2) 0.107(3) 0.016(2) 0.003(3) 0.004(2)
    C7 0.110(4) 0.072(2) 0.102(3) 0.010(3) 0.013(3) 0.008(2)
    C8 0.095(3) 0.070(2) 0.086(3) -0.006(2) 0.019(2) -0.006(2)
    C9 0.0520(18) 0.0592(18) 0.093(3) -0.0028(15) 0.0054(18) -0.0162(18)
    C10 0.0541(19) 0.0673(19) 0.077(2) 0.0050(16) -0.0014(17) -0.0106(18)
    C11 0.0451(17) 0.0670(19) 0.072(2) -0.0005(15) 0.0029(15) -0.0018(17)
    C12 0.063(2) 0.082(2) 0.135(4) 0.007(2) 0.000(3) 0.029(3)
    C13 0.147(5) 0.094(3) 0.168(5) 0.004(4) -0.023(5) -0.044(3)
    C14 0.073(2) 0.0630(19) 0.096(3) -0.0086(18) 0.004(2) -0.0076(19)
    C15 0.124(4) 0.136(4) 0.108(4) -0.031(4) 0.006(3) -0.024(3)
    C16 0.091(3) 0.076(3) 0.213(6) 0.008(3) 0.011(4) 0.015(3)
    C17 0.084(3) 0.077(2) 0.096(3) -0.021(2) 0.006(2) 0.011(2)
    C18 0.0516(18) 0.0676(19) 0.075(2) -0.0058(16) -0.0013(16) 0.0140(18)
    C19 0.0522(19) 0.092(3) 0.075(2) -0.0105(19) 0.0040(18) 0.012(2)
    C20 0.063(2) 0.102(3) 0.085(3) -0.004(2) 0.015(2) -0.012(2)
    C21 0.058(2) 0.069(2) 0.092(3) -0.0068(17) 0.0035(19) -0.002(2)
    C22 0.0447(16) 0.0575(17) 0.079(2) 0.0017(14) 0.0040(16) 0.0155(16)
    C23 0.0476(17) 0.0603(17) 0.0673(19) -0.0004(14) 0.0007(15) 0.0105(15)
    C24 0.0436(16) 0.0517(15) 0.074(2) -0.0015(13) -0.0072(15) 0.0029(16)
    C25 0.070(2) 0.087(3) 0.106(3) -0.003(2) 0.000(2) 0.037(2)
    C26 0.187(7) 0.215(7) 0.096(4) 0.112(6) 0.043(4) 0.060(4)
_geom_special_details
;
All e.s.d.'s (except the e.s.d. in the dihedral angle between two l.s. planes)
are estimated using the full covariance matrix. The cell e.s.d.'s are taken
into account individually in the estimation of e.s.d.'s in distances, angles
and torsion angles; correlations between e.s.d.'s in cell parameters are only
used when they are defined by crystal symmetry. An approximate (isotropic)
treatment of cell e.s.d.'s is used for estimating e.s.d.'s involving l.s.
planes.
;
loop_
    _geom_bond_atom_site_label_1
    _geom_bond_atom_site_label_2
    _geom_bond_site_symmetry_2
    _geom_bond_distance
    _geom_bond_publ_flag
    O1 C10 . 1.356(5) ?
    O1 C1 . 1.486(4) ?
    O2 C11 . 1.198(4) ?
    O3 C11 . 1.373(4) ?
    O3 C9 . 1.406(4) ?
    O4 C23 . 1.364(4) ?
    O4 C14 . 1.491(4) ?
    O5 C24 . 1.365(4) ?
    O5 C22 . 1.402(4) ?
    O6 C24 . 1.203(4) ?
    N1 C11 . 1.321(4) ?
    N1 C12 . 1.443(5) ?
    N1 H1 . 0.82(4) ?
    N2 C24 . 1.320(4) ?
    N2 C25 . 1.451(5) ?
    N2 H2 . 0.84(4) ?
    C1 C3 . 1.497(6) ?
    C1 C2 . 1.498(6) ?
    C1 C4 . 1.532(6) ?
    C2 H2A . 0.9600 ?
    C2 H2B . 0.9600 ?
    C2 H2C . 0.9600 ?
    C3 H3A . 0.9600 ?
    C3 H3B . 0.9600 ?
    C3 H3C . 0.9600 ?
    C4 C5 . 1.506(6) ?
    C4 H4A . 0.9700 ?
    C4 H4B . 0.9700 ?
    C5 C6 . 1.376(6) ?
    C5 C10 . 1.389(5) ?
    C6 C7 . 1.364(6) ?
    C6 H6 . 0.9300 ?
    C7 C8 . 1.385(6) ?
    C7 H7 . 0.9300 ?
    C8 C9 . 1.379(6) ?
    C8 H8 . 0.9300 ?
    C9 C10 . 1.381(5) ?
    C12 C13 . 1.478(7) ?
    C12 H12A . 0.9700 ?
    C12 H12B . 0.9700 ?
    C13 H13A . 0.9600 ?
    C13 H13B . 0.9600 ?
    C13 H13C . 0.9600 ?
    C14 C16 . 1.506(6) ?
    C14 C15 . 1.515(6) ?
    C14 C17 . 1.545(6) ?
    C15 H15A . 0.9600 ?
    C15 H15B . 0.9600 ?
    C15 H15C . 0.9600 ?
    C16 H16A . 0.9600 ?
    C16 H16B . 0.9600 ?
    C16 H16C . 0.9600 ?
    C17 C18 . 1.491(5) ?
    C17 H17A . 0.9700 ?
    C17 H17B . 0.9700 ?
    C18 C19 . 1.372(5) ?
    C18 C23 . 1.389(4) ?
    C19 C20 . 1.379(6) ?
    C19 H19 . 0.9300 ?
    C20 C21 . 1.377(5) ?
    C20 H20 . 0.9300 ?
    C21 C22 . 1.375(5) ?
    C21 H21 . 0.9300 ?
    C22 C23 . 1.379(5) ?
    C25 C26 . 1.475(7) ?
    C25 H25A . 0.9700 ?
    C25 H25B . 0.9700 ?
    C26 H26A . 0.9600 ?
    C26 H26B . 0.9600 ?
    C26 H26C . 0.9600 ?
loop_
    _geom_angle_atom_site_label_1
    _geom_angle_atom_site_label_2
    _geom_angle_atom_site_label_3
    _geom_angle_site_symmetry_1
    _geom_angle_site_symmetry_3
    _geom_angle
    _geom_angle_publ_flag
    C10 O1 C1 . . 107.6(3) ?
    C11 O3 C9 . . 118.0(2) ?
    C23 O4 C14 . . 107.3(3) ?
    C24 O5 C22 . . 116.8(2) ?
    C11 N1 C12 . . 122.8(3) ?
    C11 N1 H1 . . 118(2) ?
    C12 N1 H1 . . 117(2) ?
    C24 N2 C25 . . 121.2(3) ?
    C24 N2 H2 . . 117(3) ?
    C25 N2 H2 . . 121(3) ?
    O1 C1 C3 . . 106.6(3) ?
    O1 C1 C2 . . 106.3(3) ?
    C3 C1 C2 . . 114.3(4) ?
    O1 C1 C4 . . 105.5(3) ?
    C3 C1 C4 . . 112.0(4) ?
    C2 C1 C4 . . 111.4(4) ?
    C1 C2 H2A . . 109.5 ?
    C1 C2 H2B . . 109.5 ?
    H2A C2 H2B . . 109.5 ?
    C1 C2 H2C . . 109.5 ?
    H2A C2 H2C . . 109.5 ?
    H2B C2 H2C . . 109.5 ?
    C1 C3 H3A . . 109.5 ?
    C1 C3 H3B . . 109.5 ?
    H3A C3 H3B . . 109.5 ?
    C1 C3 H3C . . 109.5 ?
    H3A C3 H3C . . 109.5 ?
    H3B C3 H3C . . 109.5 ?
    C5 C4 C1 . . 103.7(3) ?
    C5 C4 H4A . . 111.0 ?
    C1 C4 H4A . . 111.0 ?
    C5 C4 H4B . . 111.0 ?
    C1 C4 H4B . . 111.0 ?
    H4A C4 H4B . . 109.0 ?
    C6 C5 C10 . . 119.7(4) ?
    C6 C5 C4 . . 133.1(3) ?
    C10 C5 C4 . . 107.2(3) ?
    C7 C6 C5 . . 119.8(4) ?
    C7 C6 H6 . . 120.1 ?
    C5 C6 H6 . . 120.1 ?
    C6 C7 C8 . . 121.0(4) ?
    C6 C7 H7 . . 119.5 ?
    C8 C7 H7 . . 119.5 ?
    C9 C8 C7 . . 119.7(4) ?
    C9 C8 H8 . . 120.2 ?
    C7 C8 H8 . . 120.2 ?
    C8 C9 C10 . . 119.3(3) ?
    C8 C9 O3 . . 119.8(3) ?
    C10 C9 O3 . . 120.6(3) ?
    O1 C10 C9 . . 125.1(3) ?
    O1 C10 C5 . . 114.4(3) ?
    C9 C10 C5 . . 120.5(3) ?
    O2 C11 N1 . . 127.4(3) ?
    O2 C11 O3 . . 122.7(3) ?
    N1 C11 O3 . . 109.9(3) ?
    N1 C12 C13 . . 111.3(4) ?
    N1 C12 H12A . . 109.4 ?
    C13 C12 H12A . . 109.4 ?
    N1 C12 H12B . . 109.4 ?
    C13 C12 H12B . . 109.4 ?
    H12A C12 H12B . . 108.0 ?
    C12 C13 H13A . . 109.5 ?
    C12 C13 H13B . . 109.5 ?
    H13A C13 H13B . . 109.5 ?
    C12 C13 H13C . . 109.5 ?
    H13A C13 H13C . . 109.5 ?
    H13B C13 H13C . . 109.5 ?
    O4 C14 C16 . . 106.5(3) ?
    O4 C14 C15 . . 106.0(4) ?
    C16 C14 C15 . . 112.8(4) ?
    O4 C14 C17 . . 105.4(3) ?
    C16 C14 C17 . . 111.2(4) ?
    C15 C14 C17 . . 114.2(4) ?
    C14 C15 H15A . . 109.5 ?
    C14 C15 H15B . . 109.5 ?
    H15A C15 H15B . . 109.5 ?
    C14 C15 H15C . . 109.5 ?
    H15A C15 H15C . . 109.5 ?
    H15B C15 H15C . . 109.5 ?
    C14 C16 H16A . . 109.5 ?
    C14 C16 H16B . . 109.5 ?
    H16A C16 H16B . . 109.5 ?
    C14 C16 H16C . . 109.5 ?
    H16A C16 H16C . . 109.5 ?
    H16B C16 H16C . . 109.5 ?
    C18 C17 C14 . . 103.7(3) ?
    C18 C17 H17A . . 111.0 ?
    C14 C17 H17A . . 111.0 ?
    C18 C17 H17B . . 111.0 ?
    C14 C17 H17B . . 111.0 ?
    H17A C17 H17B . . 109.0 ?
    C19 C18 C23 . . 120.5(3) ?
    C19 C18 C17 . . 131.5(3) ?
    C23 C18 C17 . . 108.0(3) ?
    C18 C19 C20 . . 118.9(3) ?
    C18 C19 H19 . . 120.6 ?
    C20 C19 H19 . . 120.6 ?
    C21 C20 C19 . . 120.7(4) ?
    C21 C20 H20 . . 119.7 ?
    C19 C20 H20 . . 119.7 ?
    C22 C21 C20 . . 120.7(4) ?
    C22 C21 H21 . . 119.7 ?
    C20 C21 H21 . . 119.7 ?
    C21 C22 C23 . . 118.9(3) ?
    C21 C22 O5 . . 120.6(3) ?
    C23 C22 O5 . . 120.4(3) ?
    O4 C23 C22 . . 125.4(3) ?
    O4 C23 C18 . . 114.3(3) ?
    C22 C23 C18 . . 120.3(3) ?
    O6 C24 N2 . . 126.8(3) ?
    O6 C24 O5 . . 123.6(3) ?
    N2 C24 O5 . . 109.6(3) ?
    N2 C25 C26 . . 110.6(4) ?
    N2 C25 H25A . . 109.5 ?
    C26 C25 H25A . . 109.5 ?
    N2 C25 H25B . . 109.5 ?
    C26 C25 H25B . . 109.5 ?
    H25A C25 H25B . . 108.1 ?
    C25 C26 H26A . . 109.5 ?
    C25 C26 H26B . . 109.5 ?
    H26A C26 H26B . . 109.5 ?
    C25 C26 H26C . . 109.5 ?
    H26A C26 H26C . . 109.5 ?
    H26B C26 H26C . . 109.5 ?
loop_
    _geom_torsion_atom_site_label_1
    _geom_torsion_atom_site_label_2
    _geom_torsion_atom_site_label_3
    _geom_torsion_atom_site_label_4
    _geom_torsion_site_symmetry_1
    _geom_torsion_site_symmetry_2
    _geom_torsion_site_symmetry_3
    _geom_torsion_site_symmetry_4
    _geom_torsion
    _geom_torsion_publ_flag
    C10 O1 C1 C3 . . . . 131.3(4) ?
    C10 O1 C1 C2 . . . . -106.3(4) ?
    C10 O1 C1 C4 . . . . 12.1(4) ?
    O1 C1 C4 C5 . . . . -12.4(4) ?
    C3 C1 C4 C5 . . . . -128.0(4) ?
    C2 C1 C4 C5 . . . . 102.6(4) ?
    C1 C4 C5 C6 . . . . -173.3(4) ?
    C1 C4 C5 C10 . . . . 8.7(5) ?
    C10 C5 C6 C7 . . . . 1.2(6) ?
    C4 C5 C6 C7 . . . . -176.6(5) ?
    C5 C6 C7 C8 . . . . 0.5(7) ?
    C6 C7 C8 C9 . . . . -1.1(7) ?
    C7 C8 C9 C10 . . . . -0.1(6) ?
    C7 C8 C9 O3 . . . . 174.4(3) ?
    C11 O3 C9 C8 . . . . 106.3(4) ?
    C11 O3 C9 C10 . . . . -79.3(4) ?
    C1 O1 C10 C9 . . . . 175.9(3) ?
    C1 O1 C10 C5 . . . . -6.9(4) ?
    C8 C9 C10 O1 . . . . 178.9(4) ?
    O3 C9 C10 O1 . . . . 4.4(5) ?
    C8 C9 C10 C5 . . . . 1.8(5) ?
    O3 C9 C10 C5 . . . . -172.6(3) ?
    C6 C5 C10 O1 . . . . -179.7(4) ?
    C4 C5 C10 O1 . . . . -1.4(5) ?
    C6 C5 C10 C9 . . . . -2.4(6) ?
    C4 C5 C10 C9 . . . . 175.9(3) ?
    C12 N1 C11 O2 . . . . -6.4(7) ?
    C12 N1 C11 O3 . . . . 173.9(3) ?
    C9 O3 C11 O2 . . . . -2.7(5) ?
    C9 O3 C11 N1 . . . . 176.9(3) ?
    C11 N1 C12 C13 . . . . -96.9(5) ?
    C23 O4 C14 C16 . . . . 107.5(4) ?
    C23 O4 C14 C15 . . . . -132.1(4) ?
    C23 O4 C14 C17 . . . . -10.7(4) ?
    O4 C14 C17 C18 . . . . 11.4(4) ?
    C16 C14 C17 C18 . . . . -103.6(4) ?
    C15 C14 C17 C18 . . . . 127.4(4) ?
    C14 C17 C18 C19 . . . . 172.3(4) ?
    C14 C17 C18 C23 . . . . -8.4(4) ?
    C23 C18 C19 C20 . . . . -1.4(5) ?
    C17 C18 C19 C20 . . . . 177.9(4) ?
    C18 C19 C20 C21 . . . . 0.7(6) ?
    C19 C20 C21 C22 . . . . -0.4(6) ?
    C20 C21 C22 C23 . . . . 0.8(5) ?
    C20 C21 C22 O5 . . . . 176.5(3) ?
    C24 O5 C22 C21 . . . . 78.1(4) ?
    C24 O5 C22 C23 . . . . -106.3(3) ?
    C14 O4 C23 C22 . . . . -174.8(3) ?
    C14 O4 C23 C18 . . . . 5.7(4) ?
    C21 C22 C23 O4 . . . . 179.0(3) ?
    O5 C22 C23 O4 . . . . 3.3(5) ?
    C21 C22 C23 C18 . . . . -1.6(5) ?
    O5 C22 C23 C18 . . . . -177.2(3) ?
    C19 C18 C23 O4 . . . . -178.6(3) ?
    C17 C18 C23 O4 . . . . 2.0(4) ?
    C19 C18 C23 C22 . . . . 1.9(5) ?
    C17 C18 C23 C22 . . . . -177.5(3) ?
    C25 N2 C24 O6 . . . . 9.2(6) ?
    C25 N2 C24 O5 . . . . -171.5(3) ?
    C22 O5 C24 O6 . . . . 7.3(5) ?
    C22 O5 C24 N2 . . . . -172.0(3) ?
    C24 N2 C25 C26 . . . . 89.0(5) ?
loop_
    _geom_hbond_atom_site_label_D
    _geom_hbond_atom_site_label_H
    _geom_hbond_atom_site_label_A
    _geom_hbond_site_symmetry_A
    _geom_hbond_distance_DH
    _geom_hbond_distance_HA
    _geom_hbond_distance_DA
    _geom_hbond_angle_DHA
    N1 H1 O6 . 0.82(4) 2.28(4) 3.024(4) 151(3)
    N2 H2 O2 1_455 0.84(4) 2.19(4) 2.985(4) 156(3)
    C19 H19 O5 4_565 0.93 2.48 3.269(4) 143
data_global
_journal_date_recd_electronic     2009-10-26
_journal_date_accepted     2009-10-27
_journal_name_full     'Acta Crystallographica, Section E'
_journal_year     2009
_journal_volume     65
_journal_issue     11
_journal_page_first     o2928
_journal_page_last     o2928
_journal_paper_category     QO
_journal_coeditor_code     HB5190
_publ_contact_author_name     'Wen-Sheng Li'
_publ_contact_author_address
;
College of Chemistry and Chemical Engineering, Hunan University
Changsha 410082
People's Repbulic of China
;
_publ_contact_author_email     liws01@hnu.cn
_publ_contact_author_fax     '86 731 88821017'
_publ_contact_author_phone     '86 731 88821017'
_publ_section_title
;
2,2-Dimethyl-2,3-dihydro-1-benzofuran-7-yl <i>N</i>-ethylcarbamate
;
loop_
    _publ_author_name
    _publ_author_footnote
    _publ_author_address
    'Li, Wen-Sheng' .
;
College of Chemistry and Chemical Engineering, Hunan University
Changsha 410082
People's Republic of China
;
    'Li, Li' .
;
College of Chemistry and Chemical Engineering, Hunan University
Changsha 410082
People's Republic of China
;
    'Li, Jiang-Sheng' .
;
School of Chemistry & Biological Engineering,
Changsha University of Science & Technology
Changsha 410004
People's Republic of China
;
