# Supplementary material for: 2,2-Dimethyl-2,3-dihydro-1-benzofuran-7-yl N-ethyl­carbamate
Source: Acta Crystallogr Sect E Struct Rep Online. 2009 Oct 31;65(Pt 11):o2928. doi: 10.1107/S1600536809044687 (PMC2970984; doi:10.1107/S1600536809044687)
Supplement: Supplementary file 2 [file e-65-o2928-Isup2.hkl]

# 
# h,k,l, Fc-squared, Fo-squared, sigma(Fo-squared) and status flag 
# 
data_I
_shelx_title ' R90406E1 in P2(1)2(1)2(1)' 
_shelx_refln_list_code          4 
_shelx_F_calc_maximum      146.18 
_exptl_crystal_F_000      1008.00 
_reflns_d_resolution_high  0.7785 
 
loop_ 
 _symmetry_equiv_pos_as_xyz 
 'x, y, z' 
 '-x+1/2, -y, z+1/2' 
 '-x, y+1/2, -z+1/2' 
 'x+1/2, -y+1/2, -z' 
 
_cell_length_a    10.3617 
_cell_length_b    13.9619 
_cell_length_c    18.0688 
_cell_angle_alpha  90.000 
_cell_angle_beta   90.000 
_cell_angle_gamma  90.000 
 
_shelx_F_squared_multiplier     1.000 
 
loop_ 
 _refln_index_h 
 _refln_index_k 
 _refln_index_l 
 _refln_F_squared_calc 
 _refln_F_squared_meas 
 _refln_F_squared_sigma 
 _refln_observed_status 
   2   0   0      217.07      199.60      4.70 o 
   4   0   0      462.47      387.52      7.95 o 
   6   0   0       90.87       74.15     16.40 o 
   8   0   0        0.95        4.75      6.37 o 
  10   0   0       90.09       72.49     22.74 o 
  12   0   0       13.82       14.21      4.89 o 
   1   1   0      207.00      209.36      3.02 o 
   2   1   0     2350.16     2205.32     18.67 o 
   3   1   0     1016.31      815.51      9.47 o 
   4   1   0        7.28        5.60      2.38 o 
   5   1   0      379.81      403.58      6.39 o 
   6   1   0        0.05        6.15      2.88 o 
   7   1   0       54.04       60.87      3.78 o 
   8   1   0      292.19      301.58      8.51 o 
   9   1   0       19.97       16.52      5.78 o 
  10   1   0       58.55       53.11      9.10 o 
  11   1   0        0.24        2.56      4.26 o 
  12   1   0       42.58       32.13      7.69 o 
  13   1   0        1.44        6.28      3.32 o 
   0   2   0     4350.62     4244.96     82.39 o 
   1   2   0      341.57      374.29      4.09 o 
   3   2   0    13933.00    14641.89    183.97 o 
   4   2   0       16.61       15.05      2.72 o 
   5   2   0      118.60      140.03      3.94 o 
   6   2   0     1455.64     1561.86     20.95 o 
   7   2   0       67.13       75.92     10.36 o 
   8   2   0      146.06      125.29     17.82 o 
   9   2   0        2.96        9.67      4.26 o 
  10   2   0      592.73      624.76     27.47 o 
  11   2   0        3.62        0.27      4.00 o 
  12   2   0        0.08        7.81      4.57 o 
  13   2   0        0.01        7.08      4.79 o 
   1   3   0     4301.59     3848.47     37.94 o 
   2   3   0     4496.75     4217.80     18.19 o 
   3   3   0     1001.54      972.66     10.60 o 
   4   3   0      608.65      571.98      6.68 o 
   5   3   0      179.65      192.00      3.97 o 
   6   3   0      114.50      147.99      7.66 o 
   7   3   0       11.56       13.62      3.27 o 
   8   3   0       34.21       40.37      7.85 o 
   9   3   0       14.05       10.53      3.08 o 
  10   3   0        0.00        1.00      4.72 o 
  11   3   0        4.74       10.72      3.56 o 
  12   3   0        0.24        1.21      3.09 o 
  13   3   0        4.27        2.33      6.43 o 
   0   4   0     1626.02     1425.11     36.73 o 
   1   4   0        4.91        5.07      1.66 o 
   2   4   0     1156.58     1066.43      5.92 o 
   3   4   0       54.70       48.70      1.45 o 
   4   4   0      695.29      684.55      8.85 o 
   5   4   0     1560.06     1563.02     17.52 o 
   6   4   0       56.77       53.15      3.68 o 
   7   4   0      203.98      221.50      8.39 o 
   8   4   0      203.24      209.19     10.40 o 
   9   4   0       18.42       22.52      5.68 o 
  10   4   0      388.66      415.94     12.11 o 
  11   4   0       31.20       25.23      4.89 o 
  12   4   0       14.33        8.37      7.58 o 
   1   5   0     3400.43     3264.47     31.94 o 
   2   5   0      167.17      139.37      2.66 o 
   3   5   0      537.97      538.28      5.55 o 
   4   5   0      123.35       91.77      3.10 o 
   5   5   0       39.73       36.30      2.35 o 
   6   5   0       41.66       34.19      4.83 o 
   7   5   0        0.25       -0.42      2.09 o 
   8   5   0      167.97      162.72     10.07 o 
   9   5   0        3.90        4.46      2.96 o 
  10   5   0        6.29        8.91      3.39 o 
  11   5   0       21.43       22.04      9.13 o 
  12   5   0        5.18        3.16      4.38 o 
   0   6   0     2254.87     2125.71     68.57 o 
   1   6   0        1.38        1.22      1.53 o 
   2   6   0       19.50       19.48      2.00 o 
   3   6   0       97.33      112.01      3.08 o 
   4   6   0      818.62      831.18     15.94 o 
   5   6   0        6.55        5.08      1.19 o 
   6   6   0        0.03        3.18      2.31 o 
   7   6   0       72.78       92.08      6.77 o 
   8   6   0      514.90      581.56     18.75 o 
   9   6   0       27.30       24.34      5.10 o 
  10   6   0       33.50       28.57      9.22 o 
  11   6   0        9.08        5.49      4.56 o 
  12   6   0        0.40        6.69      3.94 o 
   1   7   0      277.39      298.79      4.68 o 
   2   7   0      296.68      350.59      4.20 o 
   3   7   0      646.98      664.63     10.63 o 
   4   7   0       29.26       38.42      4.06 o 
   5   7   0      202.05      201.42      7.60 o 
   6   7   0      362.82      389.26      6.22 o 
   7   7   0       75.60       79.13      4.46 o 
   8   7   0       22.47       29.80      5.58 o 
   9   7   0        7.94        6.00      4.89 o 
  10   7   0        0.00        8.34      5.83 o 
  11   7   0        5.16        4.52      5.72 o 
  12   7   0        0.93        7.93      4.47 o 
   0   8   0     1481.93     1581.04     31.97 o 
   1   8   0     1314.52     1410.62     26.93 o 
   2   8   0      181.50      181.89      3.59 o 
   3   8   0      651.41      706.95     15.73 o 
   4   8   0       12.37       19.70      3.14 o 
   5   8   0      471.36      485.37      8.27 o 
   6   8   0       11.05        9.59      3.56 o 
   7   8   0       26.54       32.61      6.19 o 
   8   8   0      221.16      213.60     10.23 o 
   9   8   0       10.03        8.38      4.57 o 
  10   8   0       91.32       67.53     17.15 o 
  11   8   0        9.95        9.22      5.75 o 
   1   9   0        0.73        3.08      1.91 o 
   2   9   0       67.65       67.16      2.83 o 
   3   9   0       61.32       64.94      3.60 o 
   4   9   0        0.67        3.99      3.29 o 
   5   9   0        7.24       11.05      4.20 o 
   6   9   0      205.10      235.73     16.88 o 
   7   9   0       21.20       18.52      5.22 o 
   8   9   0        2.82        9.10      4.03 o 
   9   9   0        0.45        5.93      7.75 o 
  10   9   0        2.28        9.46      4.73 o 
  11   9   0        0.90       -0.58      6.29 o 
   0  10   0      918.49      943.50     25.17 o 
   1  10   0       38.03       44.56      6.26 o 
   2  10   0       20.66       26.97      3.57 o 
   3  10   0      177.22      195.30      9.00 o 
   4  10   0        8.04        7.74      2.63 o 
   5  10   0      100.23       94.07     10.42 o 
   6  10   0      264.83      264.15     12.44 o 
   7  10   0      136.17      121.89      8.43 o 
   8  10   0        0.18        4.28      2.87 o 
   9  10   0       13.37       12.40      4.40 o 
  10  10   0        0.05       -1.66      8.11 o 
  11  10   0        0.01       10.50      5.31 o 
   1  11   0       42.01       41.68      5.64 o 
   2  11   0       98.69       89.64      4.45 o 
   3  11   0      321.01      330.69      5.67 o 
   4  11   0       44.65       48.75      7.05 o 
   5  11   0       61.29       51.86      6.80 o 
   6  11   0        0.14       -1.13      3.66 o 
   7  11   0        0.50        3.21      3.83 o 
   8  11   0        0.84        5.16      3.08 o 
   9  11   0        0.02       12.60      9.12 o 
  10  11   0        0.80        9.89      7.96 o 
   0  12   0       53.19       34.63      7.14 o 
   1  12   0       32.69       27.86      3.92 o 
   2  12   0       55.65       65.85      6.67 o 
   3  12   0       76.47       87.42      5.53 o 
   4  12   0       86.27      116.04      5.94 o 
   5  12   0       24.46       31.13      6.94 o 
   6  12   0        8.60        9.71      3.33 o 
   7  12   0       49.90       44.41     12.84 o 
   8  12   0        4.16        8.89      5.59 o 
   9  12   0       10.36       10.57      6.16 o 
   1  13   0       77.75       69.79      4.77 o 
   2  13   0        0.92        0.39      1.51 o 
   3  13   0        4.44        2.70      3.15 o 
   4  13   0        3.14        4.10      2.84 o 
   5  13   0       11.60       12.33      4.75 o 
   6  13   0        2.46        2.17      5.26 o 
   7  13   0        1.20        4.93      4.58 o 
   8  13   0       28.00       24.72      7.73 o 
   9  13   0        0.85        4.97      4.99 o 
   0  14   0       30.72       38.37      8.64 o 
   1  14   0       94.38      102.13      7.59 o 
   2  14   0       56.63       52.30      8.89 o 
   3  14   0       18.30       22.21      4.44 o 
   4  14   0        9.11       10.93      4.93 o 
   5  14   0       15.82       12.66      4.58 o 
   6  14   0       12.47        8.20      3.96 o 
   7  14   0        2.15       -0.51      4.49 o 
   8  14   0       12.72        7.47      4.65 o 
   1  15   0       19.17       14.45      4.12 o 
   2  15   0       29.83       20.94      5.22 o 
   3  15   0        6.09        7.69      4.81 o 
   4  15   0        2.07        7.54      3.37 o 
   5  15   0        2.76        6.78      4.75 o 
   6  15   0        5.80       10.85      4.44 o 
   7  15   0       11.19        9.81      4.23 o 
   0  16   0       22.26       15.15      4.87 o 
   1  16   0        1.36        3.60      3.68 o 
   2  16   0        7.39       13.05      5.17 o 
   3  16   0        2.96        0.81      5.46 o 
   4  16   0       19.64       20.01      6.44 o 
   5  16   0        7.31        6.09      4.18 o 
   1  17   0       11.41        9.81      4.77 o 
   2  17   0        2.62       -4.94      4.94 o 
   3  17   0        0.76        3.25      4.58 o 
   4  17   0        0.21        2.50      3.35 o 
   1   0   1      784.83      715.54     20.44 o 
   2   0   1    13843.07    15961.54    217.50 o 
   3   0   1      715.70      571.20      7.10 o 
   4   0   1     1522.52     1547.11      9.29 o 
   5   0   1       82.08       92.72      4.18 o 
   6   0   1      109.48      112.66     14.86 o 
   7   0   1       54.76       62.59      9.00 o 
   8   0   1       67.03       70.62     10.95 o 
   9   0   1       22.90       25.58      5.85 o 
  10   0   1       10.77       10.14      4.19 o 
  11   0   1       15.22       14.32      4.64 o 
  12   0   1       15.54       23.29      5.34 o 
  13   0   1        3.90        3.28      3.75 o 
   0   1   1      269.90      215.56      3.93 o 
   1   1   1     2130.06     2082.20      9.40 o 
   2   1   1     3289.50     2972.77     11.48 o 
   3   1   1      500.82      495.06      4.32 o 
   4   1   1     1795.07     1871.51     13.28 o 
   5   1   1       10.97       10.70      2.24 o 
   6   1   1     1265.37     1274.30     11.84 o 
   7   1   1      248.16      289.11      6.80 o 
   8   1   1      275.66      288.52      6.62 o 
   9   1   1       76.40       68.71      8.29 o 
  10   1   1       16.47       14.19      3.21 o 
  11   1   1       41.11       34.10      5.58 o 
  12   1   1        2.50        3.24      2.95 o 
  13   1   1        6.63        7.53      2.43 o 
   0   2   1     1853.91     1620.84     10.60 o 
   1   2   1     2148.95     1863.95      8.51 o 
   2   2   1      586.76      496.40      3.94 o 
   3   2   1     1954.03     1733.32      8.62 o 
   4   2   1      345.96      318.35      2.92 o 
   5   2   1     1168.33     1136.83      9.74 o 
   6   2   1       47.43       54.95      2.97 o 
   7   2   1      251.95      244.08      5.70 o 
   8   2   1      275.21      296.23      5.58 o 
   9   2   1       41.49       39.09      5.43 o 
  10   2   1       35.67       35.97      5.37 o 
  11   2   1       72.71       68.22      9.72 o 
  12   2   1       21.57       23.73      4.13 o 
  13   2   1        4.79        4.98      3.01 o 
   0   3   1    12247.31    12830.34    149.84 o 
   1   3   1      790.89      707.60      6.41 o 
   2   3   1      985.65      913.39      7.10 o 
   3   3   1      145.14      137.99      1.79 o 
   4   3   1      453.00      499.22      4.76 o 
   5   3   1     1154.76     1186.72     10.35 o 
   6   3   1      350.50      378.54      6.42 o 
   7   3   1      224.07      236.16      4.85 o 
   8   3   1      112.79      109.00      7.68 o 
   9   3   1       44.60       38.44      5.44 o 
  10   3   1        2.42        8.41      2.85 o 
  11   3   1       25.11       21.67      3.90 o 
  12   3   1       16.01       13.42      4.01 o 
  13   3   1        6.06        4.17      3.49 o 
   0   4   1     2870.45     2692.89     29.94 o 
   1   4   1      639.62      559.98      5.19 o 
   2   4   1      878.75      784.27      7.55 o 
   3   4   1     1734.56     1673.02     10.05 o 
   4   4   1      728.24      798.04      7.87 o 
   5   4   1      167.73      146.81      2.34 o 
   6   4   1       77.35       93.93      3.31 o 
   7   4   1       34.96       36.30      5.02 o 
   8   4   1      182.02      186.54      4.45 o 
   9   4   1       30.29       32.39      4.60 o 
  10   4   1        5.27        6.26      2.46 o 
  11   4   1       31.36       22.44      4.35 o 
  12   4   1        8.55        8.25      4.15 o 
   0   5   1     1207.80     1192.83     11.20 o 
   1   5   1      309.29      306.58      3.28 o 
   2   5   1     1863.27     1778.01     16.81 o 
   3   5   1      534.51      472.92      4.18 o 
   4   5   1      789.24      852.92      7.86 o 
   5   5   1       34.16       31.30      1.86 o 
   6   5   1      263.94      259.65      5.06 o 
   7   5   1        6.66        5.74      1.82 o 
   8   5   1      153.67      154.04      5.33 o 
   9   5   1       90.88       87.21      5.18 o 
  10   5   1       13.94       11.26      2.67 o 
  11   5   1        7.51        5.70      3.53 o 
  12   5   1        2.14        3.16      3.55 o 
   0   6   1        0.60        1.66      1.49 o 
   1   6   1      763.50      758.25      6.36 o 
   2   6   1      755.44      781.67      7.39 o 
   3   6   1     1562.58     1559.11     21.01 o 
   4   6   1      304.04      284.61      3.12 o 
   5   6   1      118.35      108.97      2.76 o 
   6   6   1      122.97      109.76      3.41 o 
   7   6   1       52.60       47.38      5.26 o 
   8   6   1       56.21       40.70      5.88 o 
   9   6   1       89.41       99.55      5.27 o 
  10   6   1       16.86       12.34      3.96 o 
  11   6   1        8.46        7.69      4.10 o 
  12   6   1        0.03        3.41      3.52 o 
   0   7   1     1148.32     1118.93     14.18 o 
   1   7   1      569.48      584.09      5.46 o 
   2   7   1      775.01      798.52      6.89 o 
   3   7   1        5.70        6.36      1.05 o 
   4   7   1      120.97      132.09      3.16 o 
   5   7   1      141.66      137.11      2.59 o 
   6   7   1       27.76       24.54      2.26 o 
   7   7   1       14.23       13.20      2.27 o 
   8   7   1      111.69      113.32     10.03 o 
   9   7   1       71.98       69.24      8.67 o 
  10   7   1        0.21        1.72      3.36 o 
  11   7   1        5.62        5.99      3.95 o 
  12   7   1        0.23        5.49      4.15 o 
   0   8   1     1134.52     1211.47     17.15 o 
   1   8   1      185.14      185.66      3.64 o 
   2   8   1       89.78       88.83      2.51 o 
   3   8   1      346.25      388.76      5.47 o 
   4   8   1      349.54      356.80      8.90 o 
   5   8   1        9.34        5.66      1.65 o 
   6   8   1       71.71       54.96      7.02 o 
   7   8   1      353.00      379.72      9.06 o 
   8   8   1       47.28       32.82      6.05 o 
   9   8   1        5.76        4.67      3.53 o 
  10   8   1       13.81        8.83      3.95 o 
  11   8   1        3.99        6.67      3.58 o 
   0   9   1      483.99      504.77     10.93 o 
   1   9   1      272.89      297.56      5.34 o 
   2   9   1      152.33      146.28      2.93 o 
   3   9   1       35.14       32.48      2.65 o 
   4   9   1       77.65       76.76      3.25 o 
   5   9   1      176.82      186.24      6.56 o 
   6   9   1        3.46        3.53      1.58 o 
   7   9   1       68.59       57.72      8.04 o 
   8   9   1       39.98       34.10      6.35 o 
   9   9   1        9.02        8.86      4.21 o 
  10   9   1       23.47       21.15      7.63 o 
  11   9   1        2.32       11.51      6.30 o 
   0  10   1       68.82       65.00      7.70 o 
   1  10   1       29.01       29.65      3.14 o 
   2  10   1      102.26      108.90      2.91 o 
   3  10   1       95.31      103.07      4.13 o 
   4  10   1       41.96       39.63      4.01 o 
   5  10   1        9.79        6.76      1.78 o 
   6  10   1       22.09       17.20      2.81 o 
   7  10   1      119.55      121.00      5.81 o 
   8  10   1        8.89        7.69      2.55 o 
   9  10   1        3.93        8.08      3.68 o 
  10  10   1        6.78        4.26      7.11 o 
  11  10   1        0.51        8.42     12.99 o 
   0  11   1       15.81       12.10      2.79 o 
   1  11   1      131.42      143.86      6.24 o 
   2  11   1        0.08        1.44      1.03 o 
   3  11   1       71.19       71.65      3.50 o 
   4  11   1        7.59        5.06      1.66 o 
   5  11   1       48.56       56.72      6.49 o 
   6  11   1       14.99       10.45      2.40 o 
   7  11   1        3.85        6.63      2.26 o 
   8  11   1        4.96        7.65      3.30 o 
   9  11   1        5.88       11.63      5.77 o 
  10  11   1        4.17        5.65      4.96 o 
   0  12   1        0.60        2.38      1.51 o 
   1  12   1       64.06       72.90      4.32 o 
   2  12   1       16.09       15.62      2.30 o 
   3  12   1       34.82       33.73      4.14 o 
   4  12   1       29.04       34.91      3.73 o 
   5  12   1       51.56       48.82      7.84 o 
   6  12   1       30.54       30.69      4.97 o 
   7  12   1       52.89       44.42      8.17 o 
   8  12   1        0.07        6.54      3.18 o 
   9  12   1        0.35       11.12      3.87 o 
   0  13   1       25.87       18.26      4.01 o 
   1  13   1        5.08        5.13      1.31 o 
   2  13   1       36.89       34.22      3.98 o 
   3  13   1        1.70        2.17      2.07 o 
   4  13   1       21.48       15.42      3.02 o 
   5  13   1        1.71        6.95      2.32 o 
   6  13   1       17.28       14.42      3.40 o 
   7  13   1       17.66       13.76      4.36 o 
   8  13   1       34.98       28.17      6.36 o 
   9  13   1        0.58       11.15      5.56 o 
   0  14   1        8.27        3.64      3.05 o 
   1  14   1       20.07       13.34      2.46 o 
   2  14   1        9.29        7.50      1.96 o 
   3  14   1        1.18        3.37      2.06 o 
   4  14   1        0.67        4.18      2.25 o 
   5  14   1        2.24        0.42      3.14 o 
   6  14   1        6.46       10.16      2.62 o 
   7  14   1        2.15        8.10      2.11 o 
   8  14   1        9.11        7.17      2.26 o 
   0  15   1        3.62        6.55      2.68 o 
   1  15   1       11.28       10.76      2.35 o 
   2  15   1        9.97       11.76      2.65 o 
   3  15   1        5.69       11.93      2.80 o 
   4  15   1        3.73        4.61      2.78 o 
   5  15   1        1.69       11.64      2.92 o 
   6  15   1        3.56        1.27      2.43 o 
   7  15   1        0.86        1.90      2.67 o 
   0  16   1        1.37        1.18      4.03 o 
   1  16   1        6.27        4.92      2.29 o 
   2  16   1        2.56        7.44      2.79 o 
   3  16   1        5.31        9.17      2.90 o 
   4  16   1        2.63        1.49      2.62 o 
   5  16   1        0.23        3.75      2.61 o 
   0  17   1        4.44        5.51      7.98 o 
   1  17   1        1.08        2.73      5.02 o 
   2  17   1       13.84       14.97      4.42 o 
   3  17   1        3.46        5.66      2.98 o 
   4  17   1        0.27        6.36      2.50 o 
   1   0   2      145.76      133.98      3.12 o 
   2   0   2     9982.72    10530.03     82.22 o 
   3   0   2       35.51       32.52      5.41 o 
   4   0   2       86.12       79.36      3.18 o 
   5   0   2       67.00       63.19      9.30 o 
   6   0   2        6.36        9.18      3.97 o 
   7   0   2       12.98       14.89      3.49 o 
   8   0   2       53.98       50.00      9.27 o 
   9   0   2       44.50       38.05      7.85 o 
  10   0   2       49.94       40.41      8.09 o 
  11   0   2        3.46        5.45      3.12 o 
  12   0   2        3.38        3.58      3.03 o 
  13   0   2       12.17        6.90      3.79 o 
   1   1   2     8356.91     8803.98     73.80 o 
   2   1   2    21368.72    25489.78    344.69 o 
   3   1   2     6052.37     5707.22     37.64 o 
   4   1   2       46.72       50.38      2.56 o 
   5   1   2      328.58      306.60      3.54 o 
   6   1   2      603.84      629.77     11.18 o 
   7   1   2      127.14      132.03      4.55 o 
   8   1   2      416.67      416.61      6.96 o 
   9   1   2       72.01       76.48      8.68 o 
  10   1   2      318.60      342.60      9.91 o 
  11   1   2       12.54       14.22      3.18 o 
  12   1   2        7.85       16.12      3.42 o 
  13   1   2        3.29        3.67      2.37 o 
   0   2   2    13742.88    16011.17    141.57 o 
   1   2   2     1828.20     1610.77     10.93 o 
   2   2   2    12355.71    13151.63    164.56 o 
   3   2   2      185.21      180.06      2.49 o 
   4   2   2      152.67      149.38      2.07 o 
   5   2   2      599.56      591.91      6.29 o 
   6   2   2      269.56      277.73      5.10 o 
   7   2   2      175.15      174.86      4.42 o 
   8   2   2       68.05       78.20      6.41 o 
   9   2   2       53.18       53.20      6.66 o 
  10   2   2       70.81       77.15      8.82 o 
  11   2   2        6.71        6.09      2.04 o 
  12   2   2        0.87        5.23      2.41 o 
  13   2   2        5.86        9.02      2.97 o 
   0   3   2    10120.13    10671.00    109.67 o 
   1   3   2     3205.05     2771.64     17.35 o 
   2   3   2     3965.22     4059.74     20.54 o 
   3   3   2     1181.54     1166.29      9.90 o 
   4   3   2      140.53      150.27      1.95 o 
   5   3   2     2025.30     2132.92     18.50 o 
   6   3   2      160.33      155.29      3.64 o 
   7   3   2      301.62      341.88      5.74 o 
   8   3   2      150.99      126.51      6.56 o 
   9   3   2      170.41      203.55      9.85 o 
  10   3   2      454.94      491.99     10.03 o 
  11   3   2       11.45        8.94      2.86 o 
  12   3   2       14.02        6.31      3.47 o 
  13   3   2        2.07        5.22      3.93 o 
   0   4   2      525.15      438.97      6.39 o 
   1   4   2     1201.08     1201.89      8.68 o 
   2   4   2     2657.22     2602.33     19.50 o 
   3   4   2      240.01      237.70      3.04 o 
   4   4   2      734.37      747.86      6.84 o 
   5   4   2      263.73      257.62      5.48 o 
   6   4   2       26.17       23.38      2.39 o 
   7   4   2       99.52      116.07      3.72 o 
   8   4   2       81.47       78.83      9.35 o 
   9   4   2       13.68       11.47      3.38 o 
  10   4   2        0.10        6.57      2.93 o 
  11   4   2       11.46       14.85      3.21 o 
  12   4   2        4.14        3.54      3.48 o 
   0   5   2     2364.76     2133.15     15.71 o 
   1   5   2      472.13      402.68      3.75 o 
   2   5   2      986.72      988.59      7.66 o 
   3   5   2     1304.57     1351.77     13.14 o 
   4   5   2     4365.69     4460.17     38.70 o 
   5   5   2      503.80      519.72      6.10 o 
   6   5   2       75.51       77.73      2.29 o 
   7   5   2      159.42      155.17      5.81 o 
   8   5   2       85.39       76.20      4.33 o 
   9   5   2       13.89       15.26      2.91 o 
  10   5   2      240.14      257.99     11.81 o 
  11   5   2       13.61       16.95      3.53 o 
  12   5   2       14.19       10.38      3.16 o 
   0   6   2      228.35      226.71      3.92 o 
   1   6   2     1185.96     1231.65     10.97 o 
   2   6   2      166.27      152.30      2.13 o 
   3   6   2      722.91      732.10      9.77 o 
   4   6   2      163.99      180.27      3.20 o 
   5   6   2       41.16       35.11      1.72 o 
   6   6   2       55.09       55.48      2.27 o 
   7   6   2       15.10        9.86      1.79 o 
   8   6   2      284.64      302.48     12.57 o 
   9   6   2       39.47       38.68      5.38 o 
  10   6   2       39.19       33.91      5.41 o 
  11   6   2        2.14        0.88      4.35 o 
  12   6   2        1.83       10.68      4.03 o 
   0   7   2     3488.16     3530.98     95.36 o 
   1   7   2      825.18      811.92      7.36 o 
   2   7   2      536.34      562.48      5.03 o 
   3   7   2      249.45      253.67      4.43 o 
   4   7   2       48.33       37.08      1.68 o 
   5   7   2      450.42      458.66      8.43 o 
   6   7   2      130.80      125.50      2.28 o 
   7   7   2       94.01       79.94      3.57 o 
   8   7   2       62.99       67.13      6.90 o 
   9   7   2        0.59        7.29      3.30 o 
  10   7   2       67.23       55.06      7.89 o 
  11   7   2        9.15        3.94      4.02 o 
  12   7   2        5.45       13.66      4.25 o 
   0   8   2       53.38       52.33      6.82 o 
   1   8   2      243.79      260.35      5.55 o 
   2   8   2      394.41      407.74      5.69 o 
   3   8   2      251.60      275.64      3.78 o 
   4   8   2       51.68       49.01      2.44 o 
   5   8   2       97.05       90.54      5.42 o 
   6   8   2      243.04      253.67      4.65 o 
   7   8   2        5.09        4.10      1.75 o 
   8   8   2       77.61      106.99      9.28 o 
   9   8   2       19.65       23.45      4.33 o 
  10   8   2        0.40        3.64      3.16 o 
  11   8   2        2.53        3.58      4.89 o 
   0   9   2      538.49      556.02     11.91 o 
   1   9   2       80.07       83.12      2.99 o 
   2   9   2      210.94      243.16      4.50 o 
   3   9   2      528.96      553.46      5.13 o 
   4   9   2      208.06      221.07      5.82 o 
   5   9   2      142.87      144.85      4.61 o 
   6   9   2      461.95      506.19      8.85 o 
   7   9   2      254.43      280.44      6.29 o 
   8   9   2        6.93        9.00      2.89 o 
   9   9   2       28.23       21.86      5.48 o 
  10   9   2        0.52       -5.69      5.69 o 
  11   9   2        4.09        9.91      3.41 o 
   0  10   2        1.49        1.83      2.76 o 
   1  10   2      109.86      114.07      3.43 o 
   2  10   2        6.63        6.21      1.31 o 
   3  10   2       91.75       86.59      2.85 o 
   4  10   2       39.93       36.51      3.50 o 
   5  10   2        1.33        2.25      1.73 o 
   6  10   2      103.77      112.75      6.31 o 
   7  10   2       17.89       13.23      3.08 o 
   8  10   2        0.89        5.24      2.53 o 
   9  10   2        0.51        1.43      4.44 o 
  10  10   2        0.06       -0.36      3.56 o 
   0  11   2       84.48       93.47      4.55 o 
   1  11   2      333.22      354.80      6.32 o 
   2  11   2        3.28        2.86      0.85 o 
   3  11   2      108.59      105.47      3.78 o 
   4  11   2       94.67       98.97      4.88 o 
   5  11   2      198.27      203.72      5.12 o 
   6  11   2       56.60       46.67      6.43 o 
   7  11   2       43.82       39.95      6.80 o 
   8  11   2       29.11       28.42      5.42 o 
   9  11   2       12.07       12.94      4.53 o 
  10  11   2        3.40       11.67      3.97 o 
   0  12   2       68.43       62.69      4.88 o 
   1  12   2        8.87        9.39      1.61 o 
   2  12   2       12.54       12.75      2.15 o 
   3  12   2       15.67       12.91      2.29 o 
   4  12   2        7.84        4.51      2.04 o 
   5  12   2       33.57       33.77      6.32 o 
   6  12   2       13.96       15.85      2.69 o 
   7  12   2        2.66        4.74      2.55 o 
   8  12   2        6.17        9.53      3.46 o 
   9  12   2        2.01        3.93      5.28 o 
   0  13   2        1.67        2.93      2.83 o 
   1  13   2       23.15       23.37      2.89 o 
   2  13   2       56.03       50.99      5.88 o 
   3  13   2       88.84      107.33      4.96 o 
   4  13   2       80.58       67.41     10.94 o 
   5  13   2        0.15        4.19      2.26 o 
   6  13   2       34.94       36.14      5.53 o 
   7  13   2        8.16        3.20      2.54 o 
   8  13   2        1.49        5.08      3.15 o 
   9  13   2        1.78        4.63      4.09 o 
   0  14   2        0.72        2.62      3.10 o 
   1  14   2       11.16       11.27      2.17 o 
   2  14   2       32.19       31.12      4.18 o 
   3  14   2       10.46       13.03      2.69 o 
   4  14   2       16.14       13.75      2.93 o 
   5  14   2       26.29       27.30      6.07 o 
   6  14   2        9.48        8.08      2.85 o 
   7  14   2       11.32        7.35      3.15 o 
   8  14   2        8.98        9.20      2.63 o 
   0  15   2       10.90        8.37      2.62 o 
   1  15   2       11.85        9.90      2.10 o 
   2  15   2       38.49       36.93      6.17 o 
   3  15   2        5.77       10.00      2.55 o 
   4  15   2        8.54        6.39      2.67 o 
   5  15   2       17.45       15.96      3.60 o 
   6  15   2        2.67        6.57      2.55 o 
   7  15   2        3.36        7.36      2.76 o 
   0  16   2        7.47       10.30      4.57 o 
   1  16   2       26.28       22.63      5.01 o 
   2  16   2        5.39        6.79      2.03 o 
   3  16   2        4.01        7.09      2.48 o 
   4  16   2        0.95        7.25      1.86 o 
   5  16   2        0.88        2.95      2.58 o 
   0  17   2        0.00        7.29      6.93 o 
   1  17   2        0.92        7.19      3.12 o 
   2  17   2        3.98        5.20      2.81 o 
   3  17   2        7.67       12.03      3.77 o 
   4  17   2        3.01        5.75      6.48 o 
   1   0   3     1424.06     1339.33     19.40 o 
   2   0   3     1166.10     1116.90     16.81 o 
   3   0   3     6958.96     6842.87     35.83 o 
   4   0   3      401.14      380.17      5.36 o 
   5   0   3      219.49      201.35      5.10 o 
   6   0   3      384.17      431.98      8.37 o 
   7   0   3       31.64       23.95      5.88 o 
   8   0   3      307.51      344.10      6.76 o 
   9   0   3        8.18        9.29      3.44 o 
  10   0   3       38.40       48.56      9.15 o 
  11   0   3        0.22       -5.02      5.02 o 
  12   0   3        8.41       13.96      4.33 o 
  13   0   3       20.84       14.29      4.08 o 
   0   1   3      580.76      475.34      7.46 o 
   1   1   3     6811.32     6941.61     36.84 o 
   2   1   3     1235.31     1213.64     10.58 o 
   3   1   3     1228.81     1145.16      8.28 o 
   4   1   3      903.41      829.78      7.72 o 
   5   1   3      130.89      130.58      4.38 o 
   6   1   3      103.17      105.27      4.30 o 
   7   1   3      123.16      129.62      6.63 o 
   8   1   3      381.50      410.11      9.41 o 
   9   1   3       23.88       14.81      3.44 o 
  10   1   3       24.20       12.73      3.29 o 
  11   1   3       49.27       54.13      6.65 o 
  12   1   3        9.89       13.57      2.89 o 
  13   1   3        1.08        4.37      2.79 o 
   0   2   3      105.39       81.80      1.60 o 
   1   2   3     1212.71     1077.35     11.21 o 
   2   2   3     3859.89     3364.65     21.02 o 
   3   2   3     1080.30      999.70      6.98 o 
   4   2   3     1329.44     1381.99      9.83 o 
   5   2   3      377.24      386.74      7.45 o 
   6   2   3        0.71        3.53      1.66 o 
   7   2   3      232.74      273.81      5.56 o 
   8   2   3      302.89      282.78      4.53 o 
   9   2   3      223.34      239.39      5.62 o 
  10   2   3        1.94        7.68      2.55 o 
  11   2   3        9.77        7.95      2.48 o 
  12   2   3        2.64        5.31      2.31 o 
  13   2   3        2.04        1.56      2.61 o 
   0   3   3      268.92      268.76      3.71 o 
   1   3   3     4385.57     4171.09     25.07 o 
   2   3   3     1298.09     1211.54      4.91 o 
   3   3   3     2945.70     2807.07     18.16 o 
   4   3   3      144.50      134.31      1.91 o 
   5   3   3      865.71      920.83      9.31 o 
   6   3   3       57.24       58.66      2.56 o 
   7   3   3      321.14      332.79      7.57 o 
   8   3   3      107.28       99.77      5.76 o 
   9   3   3       84.37       74.05      8.86 o 
  10   3   3        3.60        4.50      2.80 o 
  11   3   3        3.32        5.84      2.42 o 
  12   3   3       25.62       17.46      4.76 o 
   0   4   3     1923.13     1747.93     19.93 o 
   1   4   3      183.53      185.49      2.17 o 
   2   4   3     1959.47     1924.83     12.32 o 
   3   4   3      240.48      231.73      3.18 o 
   4   4   3      437.70      438.99      4.48 o 
   5   4   3        7.14        6.16      0.99 o 
   6   4   3       13.41       17.12      2.14 o 
   7   4   3       34.03       39.65      4.58 o 
   8   4   3      146.31      134.45      4.68 o 
   9   4   3       93.11      100.20      6.27 o 
  10   4   3        6.19       11.12      2.74 o 
  11   4   3       48.89       44.67      8.04 o 
  12   4   3       16.68       12.69      3.46 o 
   0   5   3        0.00       -0.18      1.31 o 
   1   5   3      545.13      487.59      4.22 o 
   2   5   3      955.87      926.83      7.56 o 
   3   5   3      978.68      988.24     12.98 o 
   4   5   3     1436.93     1451.63     16.28 o 
   5   5   3      196.69      220.65      4.57 o 
   6   5   3        1.53        3.19      1.10 o 
   7   5   3       83.38       93.34      3.83 o 
   8   5   3       33.77       29.52      4.57 o 
   9   5   3        5.75        6.43      1.83 o 
  10   5   3       16.27       14.57      3.81 o 
  11   5   3       42.82       33.98      6.41 o 
  12   5   3        7.58        9.60      3.65 o 
   0   6   3        1.19        2.88      1.47 o 
   1   6   3      302.73      298.09      2.88 o 
   2   6   3      562.76      595.71      5.64 o 
   3   6   3      262.18      289.90      5.04 o 
   4   6   3       16.48       17.49      1.76 o 
   5   6   3       26.30       32.42      1.34 o 
   6   6   3      289.16      295.25      4.66 o 
   7   6   3       38.17       27.32      4.42 o 
   8   6   3      224.51      252.69      7.20 o 
   9   6   3       11.35       10.41      2.86 o 
  10   6   3       63.42       63.97      5.18 o 
  11   6   3       33.26       25.94      6.96 o 
  12   6   3        6.61        6.19      5.14 o 
   0   7   3     1548.76     1601.41     19.62 o 
   1   7   3       37.02       41.49      2.01 o 
   2   7   3      161.06      162.84      2.36 o 
   3   7   3      228.17      235.02      3.46 o 
   4   7   3      218.11      250.34      3.42 o 
   5   7   3      162.28      143.45      3.41 o 
   6   7   3      384.95      429.10      6.13 o 
   7   7   3       24.92       16.28      3.18 o 
   8   7   3       31.68       34.73      5.70 o 
   9   7   3       62.81       71.44      5.59 o 
  10   7   3       21.37       19.87      4.16 o 
  11   7   3        0.22        9.33      3.99 o 
  12   7   3        5.27        9.70      6.20 o 
   0   8   3        0.00        1.75      1.57 o 
   1   8   3      204.15      204.36      2.77 o 
   2   8   3       12.19       10.87      1.21 o 
   3   8   3       30.29       32.86      2.11 o 
   4   8   3      567.67      564.36      5.10 o 
   5   8   3      170.15      192.87      8.08 o 
   6   8   3       11.80        7.95      1.47 o 
   7   8   3      190.71      181.04      5.57 o 
   8   8   3      123.93      129.97      5.30 o 
   9   8   3        5.32        5.35      3.96 o 
  10   8   3        5.95       11.78      4.50 o 
  11   8   3        3.95        8.28      4.97 o 
   0   9   3        1.26        2.15      2.16 o 
   1   9   3      220.36      220.78      4.03 o 
   2   9   3       49.20       51.13      2.03 o 
   3   9   3      302.12      274.73      4.03 o 
   4   9   3      153.30      170.62      5.12 o 
   5   9   3       48.03       47.56      4.59 o 
   6   9   3       71.98       57.47      6.68 o 
   7   9   3       53.70       39.30      6.14 o 
   8   9   3        9.59        6.85      2.19 o 
   9   9   3       14.11        7.34      4.62 o 
  10   9   3        2.86        5.66      5.06 o 
  11   9   3        3.35        7.91      3.65 o 
   0  10   3       42.27       47.81      7.30 o 
   1  10   3       34.45       32.62      3.66 o 
   2  10   3      202.72      207.33      5.34 o 
   3  10   3       89.29       82.66      3.32 o 
   4  10   3       12.18       11.56      1.86 o 
   5  10   3      255.60      263.34      5.54 o 
   6  10   3       13.23       10.34      2.13 o 
   7  10   3       15.68       16.29      3.52 o 
   8  10   3        0.64        2.70      3.07 o 
   9  10   3        5.33        2.82      4.52 o 
  10  10   3        5.22        9.92      3.14 o 
   0  11   3        1.26        2.54      3.15 o 
   1  11   3       66.90       77.61      3.94 o 
   2  11   3       30.59       28.75      3.09 o 
   3  11   3       14.46       12.84      1.70 o 
   4  11   3       46.60       36.03      3.21 o 
   5  11   3      105.40      115.48      9.61 o 
   6  11   3        1.02        4.19      2.38 o 
   7  11   3        7.70        2.92      2.56 o 
   8  11   3       10.40        8.87      3.02 o 
   9  11   3        4.25       10.20      3.68 o 
  10  11   3        7.28       11.77      4.96 o 
   0  12   3       51.94       44.40      6.35 o 
   1  12   3        8.93        8.19      1.60 o 
   2  12   3       42.71       45.04      2.89 o 
   3  12   3       41.63       45.09      3.11 o 
   4  12   3       75.25       96.47     11.87 o 
   5  12   3       47.13       44.19      6.16 o 
   6  12   3       39.89       43.74      6.91 o 
   7  12   3        1.10        3.49      2.27 o 
   8  12   3        4.17        4.03      1.67 o 
   9  12   3        2.16        6.82      3.73 o 
   0  13   3       13.18       13.58      3.44 o 
   1  13   3       14.95       11.16      1.85 o 
   2  13   3       52.77       58.35      3.61 o 
   3  13   3       14.75       13.33      2.88 o 
   4  13   3        1.38        3.55      2.51 o 
   5  13   3        4.97        9.02      2.40 o 
   6  13   3       17.09       16.96      3.85 o 
   7  13   3       13.60       15.51      4.55 o 
   8  13   3        0.00        2.82      2.93 o 
   0  14   3       97.84      115.40      8.47 o 
   1  14   3       10.78        8.87      2.10 o 
   2  14   3       16.85       16.13      3.09 o 
   3  14   3       20.61       17.12      2.75 o 
   4  14   3       16.88       17.08      3.58 o 
   5  14   3        0.96        5.72      2.28 o 
   6  14   3       11.11       11.37      3.41 o 
   7  14   3        3.27        3.27      2.60 o 
   8  14   3        9.46        8.71      4.39 o 
   0  15   3        5.88       10.75      5.13 o 
   1  15   3        1.90        3.11      1.84 o 
   2  15   3        3.64        6.01      2.37 o 
   3  15   3        0.76        4.97      2.55 o 
   4  15   3       11.56       14.37      2.45 o 
   5  15   3        0.88        3.83      2.39 o 
   6  15   3        2.11        4.36      2.17 o 
   7  15   3        6.09        9.45      2.50 o 
   0  16   3        4.38        0.60      5.13 o 
   1  16   3        3.59        6.45      2.57 o 
   2  16   3        4.70        6.46      2.10 o 
   3  16   3       15.36       15.80      2.28 o 
   4  16   3        2.43        5.68      2.57 o 
   5  16   3        0.83        4.43      2.40 o 
   0  17   3        0.21        4.63      3.40 o 
   1  17   3        6.06        2.60      2.33 o 
   2  17   3        2.96        5.38      2.87 o 
   3  17   3        2.02        7.16      3.01 o 
   1   0   4     5423.93     5301.82     47.80 o 
   2   0   4    10210.22     9981.05     85.12 o 
   3   0   4     1338.13     1196.64     13.09 o 
   4   0   4      261.61      303.18      6.06 o 
   5   0   4       86.09       93.07      4.37 o 
   6   0   4      123.05      132.65      8.47 o 
   7   0   4      193.36      203.95      5.81 o 
   8   0   4       15.67       15.34      3.28 o 
   9   0   4      192.07      231.48     10.23 o 
  10   0   4      189.47      213.36     24.45 o 
  11   0   4        4.65        2.44      4.16 o 
  12   0   4        0.02        4.51      3.57 o 
  13   0   4       10.70       13.88      4.94 o 
   0   1   4     3895.88     3463.74     28.69 o 
   1   1   4     8927.63     8936.25     51.64 o 
   2   1   4      333.57      289.73      2.88 o 
   3   1   4      586.82      561.15      7.33 o 
   4   1   4      251.74      271.72      4.74 o 
   5   1   4      379.08      369.38      7.48 o 
   6   1   4      104.07      112.81      4.14 o 
   7   1   4       52.18       51.97      5.59 o 
   8   1   4        6.26        6.17      2.79 o 
   9   1   4       48.09       42.94      4.66 o 
  10   1   4      121.59      135.60     13.95 o 
  11   1   4       12.69       11.87      3.83 o 
  12   1   4       17.83       15.77      3.43 o 
  13   1   4        0.38        5.47      3.42 o 
   0   2   4    14910.45    14831.57    180.92 o 
   1   2   4      725.61      771.92      6.49 o 
   2   2   4      515.72      498.80      4.43 o 
   3   2   4     1245.88     1147.20      7.62 o 
   4   2   4      568.59      524.63      5.47 o 
   5   2   4     1355.25     1420.43     13.72 o 
   6   2   4      624.16      620.47      7.46 o 
   7   2   4      170.02      172.65      3.81 o 
   8   2   4       89.50       83.59      6.44 o 
   9   2   4       24.21       31.57      4.60 o 
  10   2   4      282.21      292.51      7.98 o 
  11   2   4       17.60       20.07      3.94 o 
  12   2   4        9.54        8.85      3.44 o 
  13   2   4        0.40       11.11      2.88 o 
   0   3   4       51.12       47.11      1.40 o 
   1   3   4     1113.61      925.50     10.30 o 
   2   3   4      342.87      305.00      2.86 o 
   3   3   4      661.84      621.55      6.10 o 
   4   3   4     1650.62     1639.40     22.37 o 
   5   3   4      598.84      621.40     10.58 o 
   6   3   4      182.89      168.98      5.11 o 
   7   3   4      189.02      188.95      5.91 o 
   8   3   4      140.03      161.68      6.07 o 
   9   3   4       80.35       71.25      7.46 o 
  10   3   4        3.26        7.49      2.63 o 
  11   3   4       13.37       12.38      3.18 o 
  12   3   4        9.65       10.77      3.63 o 
   0   4   4     4606.51     4224.45     58.58 o 
   1   4   4      405.73      374.63      3.73 o 
   2   4   4       11.94       11.71      1.43 o 
   3   4   4     2221.75     2209.26     17.34 o 
   4   4   4     2242.42     2328.86     27.68 o 
   5   4   4      289.92      328.40      3.83 o 
   6   4   4      305.97      329.13      4.94 o 
   7   4   4       29.97       31.24      3.35 o 
   8   4   4      292.56      317.49      6.73 o 
   9   4   4        8.91        9.21      2.99 o 
  10   4   4      164.61      148.67      6.54 o 
  11   4   4       81.57       98.54      7.30 o 
  12   4   4        0.88        2.86      2.83 o 
   0   5   4      471.80      521.24      8.73 o 
   1   5   4      198.96      195.39      2.54 o 
   2   5   4      318.28      292.56      4.70 o 
   3   5   4      142.48      144.29      2.67 o 
   4   5   4      502.72      471.39      6.79 o 
   5   5   4       58.92       61.31      1.71 o 
   6   5   4      157.51      152.66      3.90 o 
   7   5   4      231.41      237.28      8.41 o 
   8   5   4       12.23        9.77      2.59 o 
   9   5   4       33.64       23.47      4.57 o 
  10   5   4        2.10        6.05      2.89 o 
  11   5   4       36.11       40.58      7.28 o 
  12   5   4        3.86        7.33      4.60 o 
   0   6   4     1281.82     1342.52     14.58 o 
   1   6   4      483.60      520.33      4.86 o 
   2   6   4      135.89      117.18      1.80 o 
   3   6   4      156.79      155.42      3.37 o 
   4   6   4      287.88      273.06      3.61 o 
   5   6   4      149.79      170.56      3.15 o 
   6   6   4      287.29      311.79      5.69 o 
   7   6   4       36.08       30.29      3.93 o 
   8   6   4        1.41        1.20      2.65 o 
   9   6   4       70.65       81.91      7.87 o 
  10   6   4      179.25      211.34      7.34 o 
  11   6   4        5.34        0.29      5.69 o 
  12   6   4       11.10       12.11      3.84 o 
   0   7   4      190.41      183.69      3.49 o 
   1   7   4       14.03       14.50      1.33 o 
   2   7   4       81.04       75.35      1.97 o 
   3   7   4       21.66       24.76      2.39 o 
   4   7   4       80.22       70.40      2.61 o 
   5   7   4        6.62        6.30      1.71 o 
   6   7   4      245.92      253.04      5.51 o 
   7   7   4       98.58      107.28      4.52 o 
   8   7   4       25.45       17.12      3.62 o 
   9   7   4        8.42        7.30      2.50 o 
  10   7   4       10.52        4.01      4.83 o 
  11   7   4        1.04        1.53      4.40 o 
  12   7   4        0.15        7.02      3.77 o 
   0   8   4     1154.53     1192.65     13.13 o 
   1   8   4       77.19       91.02      2.37 o 
   2   8   4       46.80       53.30      1.58 o 
   3   8   4      743.98      855.71      8.56 o 
   4   8   4       23.67       25.89      2.72 o 
   5   8   4      227.01      237.12      6.14 o 
   6   8   4      472.61      514.76      7.91 o 
   7   8   4       39.56       25.99      4.38 o 
   8   8   4       38.76       33.05      6.63 o 
   9   8   4       46.06       52.16      9.27 o 
  10   8   4       23.58       23.47      6.08 o 
  11   8   4        7.81        6.18      4.64 o 
   0   9   4      223.23      217.55      5.22 o 
   1   9   4      119.20      112.84      2.95 o 
   2   9   4      123.56      128.80      1.81 o 
   3   9   4      132.63      127.40      3.89 o 
   4   9   4      123.95      131.39      3.59 o 
   5   9   4       16.42       13.47      2.14 o 
   6   9   4       39.62       37.08      4.79 o 
   7   9   4        5.00        5.45      1.83 o 
   8   9   4       20.03       17.97      4.91 o 
   9   9   4        1.48        4.83      3.71 o 
  10   9   4       17.61       19.27      4.78 o 
  11   9   4       10.52       13.12      4.63 o 
   0  10   4      260.52      249.12      6.16 o 
   1  10   4       30.25       28.45      3.31 o 
   2  10   4       89.89       78.49      2.92 o 
   3  10   4       29.46       27.33      2.51 o 
   4  10   4      133.84      138.04      3.75 o 
   5  10   4      242.09      251.87      7.05 o 
   6  10   4        0.84        1.77      1.69 o 
   7  10   4      237.71      270.92      6.17 o 
   8  10   4       28.48       23.73      5.18 o 
   9  10   4       18.54       14.71      3.74 o 
  10  10   4        0.94        5.45      4.36 o 
   0  11   4       16.02       14.93      3.59 o 
   1  11   4      124.28      143.96      8.14 o 
   2  11   4        2.72        3.77      1.08 o 
   3  11   4      175.86      199.20      4.86 o 
   4  11   4      154.42      160.32      9.06 o 
   5  11   4       18.12       13.96      3.13 o 
   6  11   4       36.11       34.00      4.71 o 
   7  11   4        9.40       10.85      2.97 o 
   8  11   4        8.55        9.03      4.00 o 
   9  11   4        3.18        6.32      2.78 o 
  10  11   4        4.89        9.89      4.44 o 
   0  12   4       66.77       58.37      8.63 o 
   1  12   4       67.41       68.96      2.77 o 
   2  12   4      247.90      286.45      4.93 o 
   3  12   4       77.93       81.76      9.72 o 
   4  12   4       19.55       18.47      3.31 o 
   5  12   4       99.39       99.65      5.98 o 
   6  12   4        4.08        6.50      2.66 o 
   7  12   4       15.09       15.26      2.77 o 
   8  12   4        4.45        4.45      2.37 o 
   9  12   4        0.72        3.85      4.68 o 
   0  13   4       16.06       15.05      2.85 o 
   1  13   4       61.68       67.30      5.86 o 
   2  13   4       23.04       23.41      4.53 o 
   3  13   4        1.29        2.70      2.42 o 
   4  13   4       32.50       32.08      5.40 o 
   5  13   4       37.63       36.60      5.30 o 
   6  13   4        7.31        9.05      2.07 o 
   7  13   4        4.84        7.81      2.64 o 
   8  13   4        2.95        6.21      3.02 o 
   0  14   4       15.93       11.30      2.48 o 
   1  14   4       19.65       18.22      3.51 o 
   2  14   4       61.56       56.67      7.08 o 
   3  14   4       15.12       15.52      2.91 o 
   4  14   4       19.09       15.95      3.60 o 
   5  14   4        6.86        8.34      2.08 o 
   6  14   4        3.30        7.31      2.04 o 
   7  14   4        5.04        4.16      2.30 o 
   0  15   4        7.56        4.82      3.09 o 
   1  15   4        9.63        5.79      4.35 o 
   2  15   4        1.15        0.83      4.49 o 
   3  15   4        2.69        7.49      2.28 o 
   4  15   4        5.33        4.28      2.46 o 
   5  15   4        0.79        1.47      2.60 o 
   6  15   4        3.34        5.50      2.93 o 
   0  16   4        2.12        3.66      4.89 o 
   1  16   4       13.34       12.06      3.11 o 
   2  16   4        6.72        4.01      2.06 o 
   3  16   4       10.22        8.20      2.90 o 
   4  16   4        7.34        7.62      3.15 o 
   5  16   4        3.97        5.87      1.84 o 
   0  17   4        0.74        2.70      2.82 o 
   1  17   4        0.73        3.66      2.22 o 
   2  17   4        1.04        7.50      3.00 o 
   3  17   4        0.26        2.23      3.79 o 
   1   0   5       70.18       75.60      1.85 o 
   2   0   5      941.98      689.63     12.57 o 
   3   0   5      459.93      482.69      8.85 o 
   4   0   5      302.90      330.81      6.41 o 
   5   0   5        2.52        5.82      2.76 o 
   6   0   5        0.14        5.27      2.90 o 
   7   0   5      123.87      103.83      4.95 o 
   8   0   5       55.98       55.75      4.12 o 
   9   0   5        6.78        5.45      4.63 o 
  10   0   5        0.27       -2.69      4.81 o 
  11   0   5       37.63       30.02      8.61 o 
  12   0   5        4.08        6.45      4.51 o 
   0   1   5     2422.90     1884.17     13.84 o 
   1   1   5      440.09      394.58      3.24 o 
   2   1   5     1527.76     1494.63     13.27 o 
   3   1   5      860.40      880.78      9.55 o 
   4   1   5      715.67      761.79     10.70 o 
   5   1   5      234.09      255.96      4.05 o 
   6   1   5       38.06       30.63      4.44 o 
   7   1   5      177.84      174.73      4.69 o 
   8   1   5      259.43      257.87      7.99 o 
   9   1   5        7.84       10.14      2.19 o 
  10   1   5      113.28       95.53     12.85 o 
  11   1   5        6.54       10.48      3.34 o 
  12   1   5        0.20        4.31      2.31 o 
   0   2   5      104.34       93.82      1.91 o 
   1   2   5      281.90      271.69      3.15 o 
   2   2   5     2618.61     2456.36     10.80 o 
   3   2   5      668.78      683.54      5.00 o 
   4   2   5       81.03       80.39      2.51 o 
   5   2   5      951.45     1030.65     11.52 o 
   6   2   5       15.33       21.20      3.49 o 
   7   2   5       52.42       56.44      3.26 o 
   8   2   5      192.24      205.70      7.12 o 
   9   2   5      132.74      163.14      8.66 o 
  10   2   5      115.77      100.68     13.33 o 
  11   2   5       59.24       55.62      7.55 o 
  12   2   5       17.39       15.16      2.72 o 
   0   3   5      566.81      504.91      5.62 o 
   1   3   5      255.93      255.06      2.78 o 
   2   3   5     1996.72     1786.89     11.10 o 
   3   3   5     1609.26     1682.59     18.89 o 
   4   3   5     1083.16     1106.05     17.51 o 
   5   3   5      126.51      129.13      4.24 o 
   6   3   5      145.41      129.50      3.82 o 
   7   3   5       65.59       59.87      7.56 o 
   8   3   5      232.78      245.31      7.64 o 
   9   3   5        9.20        8.24      2.17 o 
  10   3   5       36.09       29.73      5.13 o 
  11   3   5       36.09       28.88      6.28 o 
  12   3   5        3.72        6.66      3.10 o 
   0   4   5      777.75      753.78     10.96 o 
   1   4   5      311.55      268.35      2.20 o 
   2   4   5      293.45      306.43      5.97 o 
   3   4   5      232.11      241.28      2.15 o 
   4   4   5      539.17      596.93      6.82 o 
   5   4   5      105.02      108.07      2.47 o 
   6   4   5      212.15      229.47      5.87 o 
   7   4   5      175.01      168.25      6.59 o 
   8   4   5       53.14       38.76      4.47 o 
   9   4   5       60.70       59.55      7.51 o 
  10   4   5       24.69       26.18      4.54 o 
  11   4   5       19.07       15.81      4.63 o 
  12   4   5        0.10        3.48      2.31 o 
   0   5   5      118.78      129.53      4.65 o 
   1   5   5       98.06      109.06      1.60 o 
   2   5   5     1334.36     1357.63     15.13 o 
   3   5   5       79.13       97.29      2.29 o 
   4   5   5      318.29      307.44      5.26 o 
   5   5   5       95.47       97.72      2.10 o 
   6   5   5      136.83      125.44      3.89 o 
   7   5   5       54.21       54.40      7.00 o 
   8   5   5       46.56       41.29      4.60 o 
   9   5   5      100.65      100.51      5.72 o 
  10   5   5       10.61        8.63      3.88 o 
  11   5   5        6.66        4.93      2.62 o 
  12   5   5        1.15        8.15      3.81 o 
   0   6   5        2.37        2.70      0.96 o 
   1   6   5      519.05      545.60      4.92 o 
   2   6   5      686.06      665.82      6.90 o 
   3   6   5     1080.71     1216.80     10.25 o 
   4   6   5        5.97        6.15      0.96 o 
   5   6   5      103.70       91.80      1.80 o 
   6   6   5      358.69      368.24      7.01 o 
   7   6   5      106.79      107.49      5.37 o 
   8   6   5        1.43        1.10      2.03 o 
   9   6   5        3.65        4.40      3.08 o 
  10   6   5        9.91        6.66      2.55 o 
  11   6   5       28.37       22.87      7.48 o 
  12   6   5       10.30       11.43      4.81 o 
   0   7   5      102.98       88.99      3.40 o 
   1   7   5        7.02        5.00      0.91 o 
   2   7   5      448.91      479.67      8.98 o 
   3   7   5      192.49      181.90      4.13 o 
   4   7   5      565.76      593.61      7.50 o 
   5   7   5       52.39       52.74      2.40 o 
   6   7   5       16.11       17.38      2.25 o 
   7   7   5       32.04       25.31      3.50 o 
   8   7   5      118.28      130.82      4.58 o 
   9   7   5       20.71       14.08      3.50 o 
  10   7   5        9.09        9.89      3.82 o 
  11   7   5       12.83        9.47      6.03 o 
   0   8   5      331.69      358.83      5.61 o 
   1   8   5      164.04      168.31      3.00 o 
   2   8   5       22.35       22.05      1.97 o 
   3   8   5       83.61       72.64      6.00 o 
   4   8   5      272.25      295.73      5.27 o 
   5   8   5      771.12      830.33      9.94 o 
   6   8   5       55.38       56.52      5.68 o 
   7   8   5       85.37       69.23      4.44 o 
   8   8   5       14.17       14.56      3.86 o 
   9   8   5       10.51        7.53      3.77 o 
  10   8   5        1.09        3.42      4.65 o 
  11   8   5        6.93        3.91      5.93 o 
   0   9   5        9.37        7.93      1.67 o 
   1   9   5       78.00       65.11      2.29 o 
   2   9   5        8.90        9.64      1.46 o 
   3   9   5       47.81       52.95      5.82 o 
   4   9   5       14.38       16.66      3.10 o 
   5   9   5      468.85      488.55      6.16 o 
   6   9   5       16.73       16.07      2.46 o 
   7   9   5       31.12       31.14      4.66 o 
   8   9   5       67.32       57.67      4.76 o 
   9   9   5        0.14        3.10      3.04 o 
  10   9   5        5.10        6.86      5.28 o 
  11   9   5        1.35        9.44      4.41 o 
   0  10   5       13.86       13.73      2.76 o 
   1  10   5       26.85       26.28      3.14 o 
   2  10   5       68.28       59.27      3.28 o 
   3  10   5       68.18       65.77      3.33 o 
   4  10   5       88.41       89.33      9.87 o 
   5  10   5      226.05      231.31      6.30 o 
   6  10   5        4.85        9.14      2.49 o 
   7  10   5       16.38       14.19      3.20 o 
   8  10   5       18.77       18.29      4.96 o 
   9  10   5        1.30        8.82      2.65 o 
  10  10   5       23.32       22.67      8.75 o 
   0  11   5       23.73       25.04      3.88 o 
   1  11   5      149.80      157.57      5.77 o 
   2  11   5      347.52      376.27      9.22 o 
   3  11   5       10.43        8.80      2.98 o 
   4  11   5       20.66       16.52      2.87 o 
   5  11   5       19.37       20.56      4.09 o 
   6  11   5       14.52       17.00      3.21 o 
   7  11   5       55.27       48.38      6.45 o 
   8  11   5        4.37        6.88      3.31 o 
   9  11   5        4.01        5.05      3.82 o 
  10  11   5        9.60       11.08      3.95 o 
   0  12   5        0.05        2.31      2.14 o 
   1  12   5       53.00       56.28      3.45 o 
   2  12   5       41.30       41.24      4.76 o 
   3  12   5      158.08      181.22      6.84 o 
   4  12   5       49.02       50.69      6.31 o 
   5  12   5       17.13       13.04      2.50 o 
   6  12   5        4.02        4.37      2.09 o 
   7  12   5        0.10        6.29      1.83 o 
   8  12   5        8.87       11.54      3.39 o 
   9  12   5        2.47        6.04      2.86 o 
   0  13   5       47.63       49.04      6.51 o 
   1  13   5       39.35       50.36      6.34 o 
   2  13   5       31.97       30.87      3.51 o 
   3  13   5        1.25        3.74      2.78 o 
   4  13   5       30.61       29.64      5.28 o 
   5  13   5        6.59        5.35      2.46 o 
   6  13   5        7.79        6.91      2.25 o 
   7  13   5        0.32        3.16      2.31 o 
   8  13   5        8.13        7.70      3.95 o 
   0  14   5        2.08        3.97      4.15 o 
   1  14   5       26.69       29.34      4.60 o 
   2  14   5       11.73        7.92      2.86 o 
   3  14   5        9.13        9.74      2.04 o 
   4  14   5        1.96        7.14      2.45 o 
   5  14   5        0.79        3.07      2.26 o 
   6  14   5        9.77       11.71      3.00 o 
   7  14   5        1.53        9.04      3.08 o 
   0  15   5        5.67        6.33      3.79 o 
   1  15   5        9.34        8.61      3.04 o 
   2  15   5       12.52       10.18      2.79 o 
   3  15   5        1.09        5.49      2.27 o 
   4  15   5        2.73        5.16      2.32 o 
   5  15   5        1.80        0.98      2.04 o 
   6  15   5       10.16        6.00      3.03 o 
   0  16   5        5.62        6.97      2.94 o 
   1  16   5        0.51        4.42      2.81 o 
   2  16   5        1.23        4.23      3.48 o 
   3  16   5       18.84       14.97      3.38 o 
   4  16   5        1.67        4.06      2.35 o 
   5  16   5        2.47        8.07      4.28 o 
   0  17   5        0.02       -0.91      4.66 o 
   1  17   5        0.81        9.22      3.27 o 
   2  17   5        6.19       10.53      3.29 o 
   3  17   5        0.68        4.41      2.85 o 
   0   0   6      425.47      472.91      7.77 o 
   1   0   6        6.30       10.21      2.12 o 
   2   0   6       58.94       54.88      1.89 o 
   3   0   6     2645.53     2540.48     48.70 o 
   4   0   6     1179.31     1091.97     32.38 o 
   5   0   6       67.61       56.00      7.96 o 
   6   0   6       57.99       46.21      5.86 o 
   7   0   6        7.86       15.74      4.53 o 
   8   0   6      171.98      163.51     25.62 o 
   9   0   6        7.84       11.42      2.47 o 
  10   0   6       19.77       13.63      4.87 o 
  11   0   6        8.90       10.47      4.72 o 
  12   0   6        2.84        7.47      4.12 o 
   0   1   6    14223.17    14801.36    130.46 o 
   1   1   6      307.47      295.28      2.61 o 
   2   1   6      380.36      337.06      3.74 o 
   3   1   6      262.69      262.26      2.66 o 
   4   1   6      944.87      959.90     12.19 o 
   5   1   6     1134.54     1229.05     12.36 o 
   6   1   6      286.98      290.05      4.35 o 
   7   1   6       27.23       27.64      1.76 o 
   8   1   6       20.56       17.70      2.51 o 
   9   1   6       53.95       52.23      6.84 o 
  10   1   6      162.28      178.01     10.80 o 
  11   1   6       11.09       11.28      3.32 o 
  12   1   6        9.41        7.42      2.24 o 
   0   2   6     1918.55     1837.70     16.90 o 
   1   2   6      107.43       90.11      1.48 o 
   2   2   6      397.79      396.18      3.18 o 
   3   2   6      971.41      966.00     10.96 o 
   4   2   6     1454.30     1563.05     16.69 o 
   5   2   6       38.06       45.74      2.90 o 
   6   2   6       59.52       60.49      3.23 o 
   7   2   6      195.38      188.79      4.20 o 
   8   2   6        8.34        7.65      1.89 o 
   9   2   6       41.03       44.65      5.17 o 
  10   2   6       80.15       76.83      8.39 o 
  11   2   6        0.06        9.69      2.28 o 
  12   2   6        1.08        6.18      2.40 o 
   0   3   6     4117.17     4075.64     55.44 o 
   1   3   6     1047.43     1077.00      9.11 o 
   2   3   6     1012.08      944.71      9.76 o 
   3   3   6     1947.22     2031.29     18.26 o 
   4   3   6      895.01      873.04     14.79 o 
   5   3   6      633.82      661.08     10.29 o 
   6   3   6      177.37      208.18      5.22 o 
   7   3   6      125.83      149.58      5.64 o 
   8   3   6      171.11      160.82      6.45 o 
   9   3   6       99.64      117.23      7.49 o 
  10   3   6      126.07      117.61      9.03 o 
  11   3   6        9.64        5.90      2.87 o 
  12   3   6        3.06        6.40      2.56 o 
   0   4   6        0.83       -0.30      0.75 o 
   1   4   6      900.28      868.32      7.12 o 
   2   4   6      328.26      327.91      3.71 o 
   3   4   6     1002.73      951.28      9.64 o 
   4   4   6      104.15      117.91      2.40 o 
   5   4   6      141.75      145.74      3.24 o 
   6   4   6       59.28       63.20      2.76 o 
   7   4   6       97.20      105.15      7.01 o 
   8   4   6       34.07       32.81      4.69 o 
   9   4   6        3.36        2.90      2.66 o 
  10   4   6       17.96       15.28      3.29 o 
  11   4   6       11.53       13.88      3.30 o 
  12   4   6        0.58       -0.29      3.42 o 
   0   5   6      493.90      477.04      8.99 o 
   1   5   6      295.59      276.54      2.31 o 
   2   5   6       88.27       93.44      2.59 o 
   3   5   6     1236.84     1331.96     15.72 o 
   4   5   6      250.87      276.44      3.10 o 
   5   5   6      768.88      814.08      8.14 o 
   6   5   6      126.93      116.88      2.91 o 
   7   5   6       74.57       68.70      3.52 o 
   8   5   6       53.99       46.12      6.27 o 
   9   5   6       18.08       15.90      2.55 o 
  10   5   6       62.69       66.70     11.08 o 
  11   5   6       38.77       34.39      7.47 o 
  12   5   6       10.70        9.92      5.47 o 
   0   6   6     3174.43     3156.24     57.68 o 
   1   6   6       79.89       81.93      2.06 o 
   2   6   6       56.62       53.41      3.13 o 
   3   6   6        5.27        4.59      1.20 o 
   4   6   6       27.96       28.13      2.03 o 
   5   6   6      389.93      390.06      6.66 o 
   6   6   6       67.13       71.27      1.81 o 
   7   6   6       15.86       12.40      2.46 o 
   8   6   6       81.52       93.58      6.40 o 
   9   6   6        5.62        5.37      2.79 o 
  10   6   6        0.74        7.54      2.89 o 
  11   6   6        5.79        7.46      4.56 o 
  12   6   6        2.69       10.28      5.27 o 
   0   7   6     1209.24     1176.51     11.75 o 
   1   7   6       15.97       17.59      1.77 o 
   2   7   6      421.83      470.98      5.01 o 
   3   7   6      329.60      358.85     11.41 o 
   4   7   6       27.76       31.62      3.97 o 
   5   7   6      337.05      324.55      6.93 o 
   6   7   6       22.45       24.45      2.31 o 
   7   7   6       23.67       23.86      3.52 o 
   8   7   6       15.96       12.54      2.89 o 
   9   7   6        7.40        5.58      2.32 o 
  10   7   6       58.15       49.73     11.61 o 
  11   7   6        0.47        1.70      4.61 o 
   0   8   6        0.24        1.92      1.52 o 
   1   8   6       94.44       96.00      2.05 o 
   2   8   6      202.18      219.37      3.67 o 
   3   8   6      147.09      144.25      8.96 o 
   4   8   6       33.55       29.06      4.15 o 
   5   8   6       43.61       47.30      5.63 o 
   6   8   6        2.19        2.17      1.21 o 
   7   8   6      107.10      101.78      4.71 o 
   8   8   6       22.05       22.98      3.56 o 
   9   8   6        8.23        6.28      2.40 o 
  10   8   6       12.93       10.86      5.23 o 
  11   8   6        1.96        4.76      3.82 o 
   0   9   6      256.76      272.83      5.60 o 
   1   9   6      103.75      103.49      4.63 o 
   2   9   6       45.48       43.10      3.51 o 
   3   9   6      251.49      278.38      8.93 o 
   4   9   6       79.44       75.00     10.04 o 
   5   9   6      170.03      186.34      7.68 o 
   6   9   6       84.64       79.22      9.46 o 
   7   9   6      327.64      380.29      7.54 o 
   8   9   6        3.24        7.19      3.66 o 
   9   9   6       29.50       30.30      6.72 o 
  10   9   6        1.08        7.22      3.33 o 
   0  10   6       28.05       19.27      3.21 o 
   1  10   6       20.10       18.49      2.31 o 
   2  10   6       16.42       14.10      1.64 o 
   3  10   6       20.50       22.45      3.67 o 
   4  10   6       95.77       98.71      6.56 o 
   5  10   6      143.78      156.99      6.36 o 
   6  10   6        7.38        6.36      2.09 o 
   7  10   6        5.98        7.29      2.66 o 
   8  10   6        0.79        6.09      3.10 o 
   9  10   6        1.23        4.90      3.35 o 
  10  10   6       15.63       12.07      5.72 o 
   0  11   6        8.88        5.17      2.13 o 
   1  11   6      142.52      156.22      2.85 o 
   2  11   6       94.54      105.63      3.34 o 
   3  11   6      528.09      624.26      7.86 o 
   4  11   6      136.26      147.51      5.60 o 
   5  11   6       34.35       29.18      5.06 o 
   6  11   6        4.87        8.25      1.98 o 
   7  11   6       23.18       17.14      3.52 o 
   8  11   6        9.86       11.17      3.71 o 
   9  11   6        1.39        3.45      3.47 o 
   0  12   6       12.79       11.93      3.02 o 
   1  12   6       57.03       58.98      3.51 o 
   2  12   6       20.12       16.11      3.11 o 
   3  12   6       24.98       23.44      3.16 o 
   4  12   6        3.90        8.07      2.64 o 
   5  12   6        7.78        4.09      2.76 o 
   6  12   6        0.05        5.37      2.11 o 
   7  12   6        0.01        4.44      2.26 o 
   8  12   6       11.60       11.84      4.25 o 
   9  12   6        9.17        9.18      2.91 o 
   0  13   6      158.12      185.62     17.74 o 
   1  13   6        2.12        4.36      1.99 o 
   2  13   6       31.52       17.71      4.57 o 
   3  13   6        3.24        2.72      2.12 o 
   4  13   6       20.88       23.34      3.63 o 
   5  13   6        4.09        3.59      1.66 o 
   6  13   6       10.75       10.93      3.05 o 
   7  13   6        1.02        2.63      2.79 o 
   8  13   6        1.79        1.05      4.12 o 
   0  14   6        0.54        4.97      2.17 o 
   1  14   6        3.72        5.43      2.88 o 
   2  14   6        9.20       10.10      2.82 o 
   3  14   6        2.20        2.09      2.59 o 
   4  14   6        1.76        2.68      1.97 o 
   5  14   6        0.28        3.88      2.29 o 
   6  14   6        0.45        3.47      1.68 o 
   7  14   6        9.98        7.79      2.95 o 
   0  15   6        7.97        8.49      3.94 o 
   1  15   6        6.73        6.41      3.16 o 
   2  15   6       26.97       21.79      3.52 o 
   3  15   6        7.04        6.01      2.51 o 
   4  15   6        9.84        9.62      3.29 o 
   5  15   6        4.58        6.32      2.04 o 
   6  15   6        3.60        4.10      2.61 o 
   0  16   6        6.34        6.47      3.80 o 
   1  16   6        2.40        3.28      2.86 o 
   2  16   6        2.68        9.13      2.61 o 
   3  16   6        0.67        2.25      1.92 o 
   4  16   6        3.00        7.86      2.25 o 
   0  17   6        0.11        2.36      4.91 o 
   1  17   6        1.54        6.66      3.12 o 
   2  17   6        0.15        3.58      2.17 o 
   1   0   7      110.57      115.52      2.20 o 
   2   0   7      164.66      154.25      2.70 o 
   3   0   7     1519.85     1692.84     51.90 o 
   4   0   7        0.45       -3.16      3.16 o 
   5   0   7        3.69        0.58      2.56 o 
   6   0   7      112.16      126.98      9.09 o 
   7   0   7      172.86      201.56     11.12 o 
   8   0   7      281.02      269.15     18.06 o 
   9   0   7       64.64       62.24     11.68 o 
  10   0   7       15.90       13.30      4.81 o 
  11   0   7       43.53       48.26     11.54 o 
  12   0   7        4.68       10.03      3.38 o 
   0   1   7     1251.01     1250.45     16.30 o 
   1   1   7       78.55       96.73      1.81 o 
   2   1   7      141.09      140.57      1.97 o 
   3   1   7      305.02      333.00      4.53 o 
   4   1   7      155.19      123.32      5.59 o 
   5   1   7       75.37       67.87      6.38 o 
   6   1   7       53.17       55.55      6.91 o 
   7   1   7      155.63      169.56      7.15 o 
   8   1   7      131.46      140.99      7.18 o 
   9   1   7       67.71       57.26      6.81 o 
  10   1   7       19.47       24.46      4.20 o 
  11   1   7        8.35        6.13      2.44 o 
  12   1   7        8.55       12.74      2.76 o 
   0   2   7       37.06       34.97      3.86 o 
   1   2   7      433.95      448.85      3.50 o 
   2   2   7      760.90      810.17      7.03 o 
   3   2   7      428.71      420.54      6.03 o 
   4   2   7     1377.06     1558.81     17.19 o 
   5   2   7       28.52       32.83      2.43 o 
   6   2   7       73.75       75.61      3.22 o 
   7   2   7       82.67       76.04      5.44 o 
   8   2   7      210.41      214.82      5.67 o 
   9   2   7        8.08        7.81      2.48 o 
  10   2   7       25.61       23.15      4.24 o 
  11   2   7        2.57        2.30      2.17 o 
  12   2   7        2.82        6.07      3.25 o 
   0   3   7      898.99      901.57      9.23 o 
   1   3   7      484.75      487.45      4.55 o 
   2   3   7     1726.02     1855.06     14.93 o 
   3   3   7       26.53       28.58      1.87 o 
   4   3   7      689.10      721.85      6.34 o 
   5   3   7       98.28      117.61      3.66 o 
   6   3   7       68.31       64.63      2.99 o 
   7   3   7      165.01      162.63      6.56 o 
   8   3   7        2.86        2.00      2.22 o 
   9   3   7       79.82       71.24      8.19 o 
  10   3   7       98.26      102.51     13.33 o 
  11   3   7       55.65       53.89      7.35 o 
  12   3   7        5.36        8.02      3.53 o 
   0   4   7     1221.69     1221.03     19.88 o 
   1   4   7      121.12      113.49      2.52 o 
   2   4   7      142.81      139.39      2.64 o 
   3   4   7      109.04      117.10      2.35 o 
   4   4   7      325.91      287.09      3.65 o 
   5   4   7      356.63      348.80      4.53 o 
   6   4   7       60.62       51.80      4.74 o 
   7   4   7       17.87       21.62      3.33 o 
   8   4   7       38.54       36.55      4.54 o 
   9   4   7        3.60        5.33      1.59 o 
  10   4   7        2.89        7.04      2.67 o 
  11   4   7       34.64       35.78      6.81 o 
  12   4   7       17.51       10.13      4.77 o 
   0   5   7      828.12      958.10     14.30 o 
   1   5   7     1254.06     1341.59     12.39 o 
   2   5   7      418.83      436.18      3.28 o 
   3   5   7       77.94       78.40      6.52 o 
   4   5   7       39.24       41.14      1.69 o 
   5   5   7      172.32      164.46      2.15 o 
   6   5   7       34.07       28.43      2.69 o 
   7   5   7        9.37        5.41      2.32 o 
   8   5   7        9.55        8.94      2.02 o 
   9   5   7       26.56       22.78      4.17 o 
  10   5   7       20.66       21.49      4.74 o 
  11   5   7       17.38        8.69      5.75 o 
  12   5   7        0.42        1.26      4.26 o 
   0   6   7      106.64      108.14      4.30 o 
   1   6   7      160.19      178.44      2.50 o 
   2   6   7      496.20      517.41      5.23 o 
   3   6   7       12.19        8.36      1.91 o 
   4   6   7      110.64      109.20      2.97 o 
   5   6   7        9.96       17.18      2.21 o 
   6   6   7      322.00      310.30      5.48 o 
   7   6   7      158.53      156.96      4.02 o 
   8   6   7       31.69       25.64      3.64 o 
   9   6   7       12.08       11.49      4.13 o 
  10   6   7        2.84        6.60      2.01 o 
  11   6   7        0.22        2.40      2.49 o 
   0   7   7        0.25        2.07      1.24 o 
   1   7   7       14.81       16.54      1.67 o 
   2   7   7        7.93       13.12      1.96 o 
   3   7   7       81.73       81.19      6.08 o 
   4   7   7      293.33      286.58      5.22 o 
   5   7   7       18.05       15.79      1.88 o 
   6   7   7       35.62       37.83      2.53 o 
   7   7   7      169.28      192.76      3.63 o 
   8   7   7       76.85       85.17      5.58 o 
   9   7   7        2.21        3.36      2.91 o 
  10   7   7        0.95        6.27      3.13 o 
  11   7   7        6.74       10.37      4.67 o 
   0   8   7       16.74       14.82      2.27 o 
   1   8   7       90.06      100.03      2.22 o 
   2   8   7       56.55       50.23      4.13 o 
   3   8   7       84.22       77.15      5.40 o 
   4   8   7       94.72       94.37     10.79 o 
   5   8   7       48.88       35.79      5.47 o 
   6   8   7       22.33       18.82      3.42 o 
   7   8   7       10.84        8.37      2.22 o 
   8   8   7       72.17       73.84      7.99 o 
   9   8   7       21.79       20.14      4.82 o 
  10   8   7        7.67        4.88      3.55 o 
  11   8   7        4.93        6.70      4.82 o 
   0   9   7       17.89       22.99      3.21 o 
   1   9   7       63.93       61.04      3.16 o 
   2   9   7       40.64       41.63      3.11 o 
   3   9   7       10.40       10.77      2.94 o 
   4   9   7      182.71      193.99      4.69 o 
   5   9   7      109.33      111.21      9.69 o 
   6   9   7      104.57       97.43     13.99 o 
   7   9   7        6.39       10.65      2.19 o 
   8   9   7        0.91        2.56      2.01 o 
   9   9   7        2.88        7.31      3.41 o 
  10   9   7        1.12       12.81      7.31 o 
   0  10   7        7.78        6.36      1.77 o 
   1  10   7       34.84       37.65      1.93 o 
   2  10   7      192.43      194.92      9.50 o 
   3  10   7      563.47      594.74      9.17 o 
   4  10   7       68.40       61.62      7.51 o 
   5  10   7      110.80      110.39     12.55 o 
   6  10   7       16.57       12.54      3.13 o 
   7  10   7       44.73       40.31      6.17 o 
   8  10   7        7.49        7.42      3.95 o 
   9  10   7        0.43        1.76      3.04 o 
  10  10   7       18.03       14.95      5.33 o 
   0  11   7       95.29      105.21      7.75 o 
   1  11   7      227.11      243.78      7.92 o 
   2  11   7      231.91      246.48      4.28 o 
   3  11   7       34.09       27.51      4.01 o 
   4  11   7       70.39       67.43      8.39 o 
   5  11   7       21.54       13.15      3.36 o 
   6  11   7       12.98       10.47      3.18 o 
   7  11   7       18.83       16.94      4.42 o 
   8  11   7        3.12        3.63      5.08 o 
   9  11   7        2.13        3.58      4.79 o 
   0  12   7      140.57      144.57      6.15 o 
   1  12   7       70.10       70.91      3.99 o 
   2  12   7        5.82        6.13      2.08 o 
   3  12   7      253.94      292.03      8.46 o 
   4  12   7        0.31       -1.93      2.47 o 
   5  12   7        1.78        4.88      1.83 o 
   6  12   7        5.87        6.57      2.69 o 
   7  12   7        0.13        6.93      2.23 o 
   8  12   7       17.94       15.22      4.13 o 
   9  12   7        1.53        4.87      2.79 o 
   0  13   7      123.55      112.89     10.52 o 
   1  13   7       15.98       18.47      4.45 o 
   2  13   7        3.22        4.45      2.36 o 
   3  13   7        6.39        7.84      2.40 o 
   4  13   7        8.55       10.48      2.50 o 
   5  13   7        1.26        3.56      2.70 o 
   6  13   7        6.51        7.27      2.06 o 
   7  13   7        0.34        3.63      2.21 o 
   8  13   7        9.71        6.85      2.63 o 
   0  14   7        3.73        8.27      4.11 o 
   1  14   7       46.05       38.55      6.05 o 
   2  14   7        8.14        8.40      2.77 o 
   3  14   7        1.95       -0.34      2.61 o 
   4  14   7        5.88        7.40      2.04 o 
   5  14   7        0.58        4.22      2.34 o 
   6  14   7        3.31        4.09      2.30 o 
   7  14   7        6.72        6.89      2.77 o 
   0  15   7       35.59       32.03      8.92 o 
   1  15   7        5.63        6.99      3.04 o 
   2  15   7        0.41        3.90      2.63 o 
   3  15   7        0.22        2.11      2.49 o 
   4  15   7        6.83        9.25      2.99 o 
   5  15   7        0.25        2.39      2.83 o 
   6  15   7        2.01       -0.08      3.02 o 
   0  16   7        0.32        7.73      3.91 o 
   1  16   7        3.69        7.48      2.30 o 
   2  16   7        1.82        3.20      2.97 o 
   3  16   7        1.53        2.26      3.80 o 
   4  16   7        1.37        3.70      1.99 o 
   0  17   7        0.17        4.08      5.98 o 
   1  17   7        4.09        5.78      2.76 o 
   0   0   8     2497.38     2340.08     29.05 o 
   1   0   8      585.99      492.18      5.80 o 
   2   0   8      958.29      838.80      9.09 o 
   3   0   8      288.51      289.54      5.01 o 
   4   0   8      202.31      221.22      7.93 o 
   5   0   8       74.58       75.41      6.73 o 
   6   0   8       81.18       88.62      8.32 o 
   7   0   8      284.68      278.95      9.90 o 
   8   0   8      249.25      257.06     10.23 o 
   9   0   8       24.05       19.56      6.68 o 
  10   0   8       75.29       66.37     13.90 o 
  11   0   8        2.04        0.56      3.55 o 
  12   0   8        4.40        7.93      4.34 o 
   0   1   8     1014.12     1043.33      9.65 o 
   1   1   8     1564.55     1564.20     19.33 o 
   2   1   8      276.32      266.47      3.77 o 
   3   1   8      299.27      295.41      4.50 o 
   4   1   8       51.23       76.32      4.73 o 
   5   1   8       22.53       17.73      2.65 o 
   6   1   8        0.01        1.60      2.37 o 
   7   1   8       43.78       39.51      6.81 o 
   8   1   8       47.12       48.75      6.08 o 
   9   1   8       20.08       16.01      3.47 o 
  10   1   8       37.76       34.37      5.54 o 
  11   1   8        2.07        1.73      2.29 o 
  12   1   8        0.89        4.86      2.38 o 
   0   2   8      945.79      914.06     16.48 o 
   1   2   8       40.26       47.53      1.63 o 
   2   2   8      201.22      170.43      2.09 o 
   3   2   8       76.80       81.35      1.63 o 
   4   2   8      320.04      341.84      4.29 o 
   5   2   8      102.43      101.87      3.39 o 
   6   2   8       25.04       22.27      2.15 o 
   7   2   8      207.39      197.53      6.27 o 
   8   2   8        6.43        6.10      2.17 o 
   9   2   8       14.74       13.23      2.85 o 
  10   2   8      158.29      168.04      8.90 o 
  11   2   8        1.04        2.79      2.80 o 
  12   2   8        6.96        8.86      2.99 o 
   0   3   8     1292.27     1176.98     14.20 o 
   1   3   8      931.57     1076.10     11.21 o 
   2   3   8      143.04      123.07      3.60 o 
   3   3   8      327.14      396.00      3.71 o 
   4   3   8       15.52       11.48      1.89 o 
   5   3   8      376.60      381.54      9.22 o 
   6   3   8      404.25      471.77      6.87 o 
   7   3   8        6.34        4.69      1.91 o 
   8   3   8       35.27       33.72      5.14 o 
   9   3   8       17.12       12.91      2.77 o 
  10   3   8       42.05       35.45      6.29 o 
  11   3   8        3.47        5.25      2.19 o 
  12   3   8        4.52        3.45      3.68 o 
   0   4   8      855.35      823.32     10.25 o 
   1   4   8     1432.64     1508.89     12.62 o 
   2   4   8      135.91      136.45      3.24 o 
   3   4   8      240.66      250.26      2.90 o 
   4   4   8      152.08      171.95      4.94 o 
   5   4   8      208.50      208.82      3.46 o 
   6   4   8        7.36        7.62      1.36 o 
   7   4   8      291.47      310.71      5.74 o 
   8   4   8       80.63       87.83      4.77 o 
   9   4   8        1.17        8.52      2.53 o 
  10   4   8       20.99       18.13      4.31 o 
  11   4   8        0.41        4.04      2.86 o 
  12   4   8        0.71        5.74      2.92 o 
   0   5   8     1619.68     1700.78     37.39 o 
   1   5   8      245.18      259.79      3.77 o 
   2   5   8      222.43      255.78      3.34 o 
   3   5   8      459.55      501.59     11.62 o 
   4   5   8       33.00       35.08      2.60 o 
   5   5   8       68.18       79.84      2.18 o 
   6   5   8       72.61       78.55      2.25 o 
   7   5   8      164.06      166.35      4.30 o 
   8   5   8       19.92       23.68      3.03 o 
   9   5   8       12.63       13.98      2.61 o 
  10   5   8       38.17       34.67      7.21 o 
  11   5   8        1.01        2.40      2.59 o 
   0   6   8     1195.87     1262.21     21.74 o 
   1   6   8      182.25      188.77      3.71 o 
   2   6   8       51.66       53.91      3.61 o 
   3   6   8      161.47      178.40      3.44 o 
   4   6   8       39.55       44.16      3.92 o 
   5   6   8       53.24       54.76      2.20 o 
   6   6   8       58.58       62.21      2.78 o 
   7   6   8       65.19       68.67      4.50 o 
   8   6   8       20.76       15.41      4.50 o 
   9   6   8       24.04       21.86      6.10 o 
  10   6   8       23.91       17.65      5.62 o 
  11   6   8        4.12        2.81      2.36 o 
   0   7   8      405.03      457.44      6.85 o 
   1   7   8      339.95      339.40      3.43 o 
   2   7   8       14.80       15.40      2.61 o 
   3   7   8      145.57      145.35      3.22 o 
   4   7   8        3.77        3.15      1.11 o 
   5   7   8       44.30       38.89      2.72 o 
   6   7   8      105.85      118.24      5.13 o 
   7   7   8       12.13       14.76      2.89 o 
   8   7   8       50.83       36.03      6.74 o 
   9   7   8        2.37        4.81      2.24 o 
  10   7   8        1.66        1.72      2.65 o 
  11   7   8        2.24        9.03      3.30 o 
   0   8   8        3.90        4.43      1.54 o 
   1   8   8       73.83       78.47      1.39 o 
   2   8   8       70.55       71.17      3.41 o 
   3   8   8      245.16      256.63      4.06 o 
   4   8   8       35.54       30.19      4.64 o 
   5   8   8      123.70      144.00      4.97 o 
   6   8   8       64.91       69.64      5.25 o 
   7   8   8       49.57       52.54      9.34 o 
   8   8   8        5.90        4.10      2.20 o 
   9   8   8        1.71       -0.78      2.85 o 
  10   8   8        4.22       10.83      3.93 o 
   0   9   8       32.68       30.57      2.29 o 
   1   9   8      162.34      146.54      3.27 o 
   2   9   8       66.98       66.35      3.04 o 
   3   9   8       75.91       79.18     10.54 o 
   4   9   8       39.37       34.00      5.14 o 
   5   9   8      141.79      164.80      5.56 o 
   6   9   8       14.38       12.84      3.43 o 
   7   9   8       24.55       19.11      3.81 o 
   8   9   8        3.99        4.40      2.75 o 
   9   9   8        1.08       10.37      3.42 o 
  10   9   8       12.34        5.89      3.73 o 
   0  10   8      156.90      168.53      6.44 o 
   1  10   8      118.29      127.28      4.19 o 
   2  10   8      187.26      198.48      3.48 o 
   3  10   8       13.38       19.40      3.79 o 
   4  10   8      108.21      130.33     11.46 o 
   5  10   8      143.78      165.05      5.16 o 
   6  10   8        2.19        2.67      1.75 o 
   7  10   8       41.89       33.75      6.86 o 
   8  10   8       13.55       12.79      3.29 o 
   9  10   8       11.17       12.34      4.12 o 
  10  10   8        5.04        2.82      5.32 o 
   0  11   8        2.65        2.58      1.49 o 
   1  11   8       38.88       41.61      5.65 o 
   2  11   8      178.72      202.71      5.94 o 
   3  11   8       41.38       43.53      7.10 o 
   4  11   8       87.85       87.64     11.39 o 
   5  11   8       10.30        9.29      2.45 o 
   6  11   8        4.59        7.10      2.59 o 
   7  11   8        7.02        6.75      2.81 o 
   8  11   8        0.91        3.93      2.63 o 
   9  11   8       11.17       13.01      4.79 o 
   0  12   8      183.77      220.22      7.78 o 
   1  12   8       36.88       30.04      4.91 o 
   2  12   8       81.37       83.07      6.49 o 
   3  12   8       23.70       18.48      3.22 o 
   4  12   8       14.40       17.37      2.91 o 
   5  12   8        7.48       11.57      2.52 o 
   6  12   8        9.65       10.55      2.78 o 
   7  12   8        2.49        8.26      2.75 o 
   8  12   8        2.70        1.25      2.38 o 
   0  13   8        6.60        7.69      2.38 o 
   1  13   8       34.37       39.14      7.90 o 
   2  13   8       16.05       16.90      2.96 o 
   3  13   8        3.19        4.96      2.00 o 
   4  13   8        2.37        4.00      2.48 o 
   5  13   8        5.20        6.52      2.55 o 
   6  13   8        1.52        2.10      2.21 o 
   7  13   8        5.39       10.39      3.01 o 
   0  14   8        1.29        6.96      4.47 o 
   1  14   8       13.91       12.56      3.49 o 
   2  14   8       41.03       37.22      6.54 o 
   3  14   8        0.79        3.68      2.54 o 
   4  14   8        0.12        2.08      2.58 o 
   5  14   8        1.46        5.12      1.83 o 
   6  14   8        7.63        6.59      2.49 o 
   0  15   8       14.83       11.49      5.07 o 
   1  15   8        2.74        6.93      2.67 o 
   2  15   8        4.43        6.71      3.25 o 
   3  15   8        5.88        8.52      2.77 o 
   4  15   8        0.71        2.41      2.10 o 
   5  15   8        0.43        1.85      2.71 o 
   0  16   8        0.32        4.70      5.12 o 
   1  16   8        1.47        2.53      3.26 o 
   2  16   8        0.13        4.48      2.47 o 
   3  16   8        6.17        3.57      2.28 o 
   1   0   9       12.74       15.87      3.04 o 
   2   0   9      368.99      387.12      7.99 o 
   3   0   9      102.12       95.61      4.42 o 
   4   0   9       19.79       28.85      6.56 o 
   5   0   9      244.76      256.31      9.77 o 
   6   0   9       84.77       88.83     14.11 o 
   7   0   9       35.58       35.83      8.84 o 
   8   0   9        2.24        1.30      2.90 o 
   9   0   9       20.15       19.37      6.04 o 
  10   0   9        0.72        0.02      3.81 o 
  11   0   9        1.05       -1.77      6.10 o 
  12   0   9        0.16        6.15      3.10 o 
   0   1   9      495.82      587.81      7.76 o 
   1   1   9      358.24      353.85      3.76 o 
   2   1   9     1732.55     1805.35     21.84 o 
   3   1   9      181.59      156.69      2.72 o 
   4   1   9      144.85      157.87      7.01 o 
   5   1   9       90.35      101.61      5.45 o 
   6   1   9       22.92       21.75      5.76 o 
   7   1   9      175.38      190.04      9.47 o 
   8   1   9      134.56      182.03      5.44 o 
   9   1   9       84.54       83.95      9.40 o 
  10   1   9        8.06       10.32      3.19 o 
  11   1   9       10.01       12.26      2.80 o 
  12   1   9        8.09       12.12      3.41 o 
   0   2   9       58.30       65.16      5.02 o 
   1   2   9      595.95      643.06      6.51 o 
   2   2   9      186.40      187.80      2.77 o 
   3   2   9       61.93       72.75      2.95 o 
   4   2   9      190.43      210.86      3.03 o 
   5   2   9       82.68       72.98      3.07 o 
   6   2   9      148.27      171.72      7.40 o 
   7   2   9       18.98       25.93      3.52 o 
   8   2   9      154.46      182.42      7.11 o 
   9   2   9       16.45       17.35      3.02 o 
  10   2   9       14.16       12.18      3.16 o 
  11   2   9        3.27        8.86      2.86 o 
  12   2   9        4.08        6.66      3.89 o 
   0   3   9      650.40      661.18     10.82 o 
   1   3   9      454.91      502.75      9.15 o 
   2   3   9      136.77      145.22      2.41 o 
   3   3   9      325.98      319.31      4.68 o 
   4   3   9       79.71       85.76      2.52 o 
   5   3   9       39.11       37.88      2.29 o 
   6   3   9        2.93        1.37      1.09 o 
   7   3   9       47.28       53.44      4.55 o 
   8   3   9      151.52      166.54      7.24 o 
   9   3   9       34.19       34.05      5.33 o 
  10   3   9       27.66       25.47      4.83 o 
  11   3   9        9.08        6.92      2.62 o 
  12   3   9       10.18        9.63      4.01 o 
   0   4   9        7.38       10.38      1.89 o 
   1   4   9      191.65      206.51      3.40 o 
   2   4   9       31.00       32.33      2.23 o 
   3   4   9       81.46       91.51      2.92 o 
   4   4   9      133.49      137.95      3.00 o 
   5   4   9       83.80       94.23      3.83 o 
   6   4   9      231.27      246.39      3.33 o 
   7   4   9       93.78       97.65      5.64 o 
   8   4   9       12.29        7.97      2.85 o 
   9   4   9       17.79       15.23      3.34 o 
  10   4   9        3.14        1.95      3.51 o 
  11   4   9        8.76        9.48      3.73 o 
   0   5   9       94.60      112.44      2.55 o 
   1   5   9      177.09      194.47      2.42 o 
   2   5   9      444.98      470.19      5.46 o 
   3   5   9       59.24       65.78      5.81 o 
   4   5   9      126.21      127.31      2.05 o 
   5   5   9       30.31       32.35      2.79 o 
   6   5   9      109.46      115.66      2.38 o 
   7   5   9       13.19       12.72      2.73 o 
   8   5   9      149.31      153.63      7.06 o 
   9   5   9       23.71       20.39      4.64 o 
  10   5   9        0.07        1.43      3.57 o 
  11   5   9       25.19       26.20      5.94 o 
   0   6   9      138.86      154.30      7.54 o 
   1   6   9       17.82       17.74      1.63 o 
   2   6   9       12.38        9.44      1.63 o 
   3   6   9        4.37        1.97      1.42 o 
   4   6   9       74.43       66.13      3.27 o 
   5   6   9        3.55        4.92      1.28 o 
   6   6   9      309.77      354.13      9.00 o 
   7   6   9       27.04       35.75      4.75 o 
   8   6   9       33.52       31.10      5.38 o 
   9   6   9       13.27       18.42      3.92 o 
  10   6   9        0.30        9.39      2.44 o 
  11   6   9        1.54        4.19      2.63 o 
   0   7   9      460.99      497.56     11.85 o 
   1   7   9      163.51      169.60      3.44 o 
   2   7   9      220.53      230.05      5.00 o 
   3   7   9      305.31      314.84      4.73 o 
   4   7   9      116.26      118.66      3.88 o 
   5   7   9       11.35       13.22      2.92 o 
   6   7   9       40.48       36.23      3.57 o 
   7   7   9       29.42       33.55      5.13 o 
   8   7   9        4.81        5.96      1.86 o 
   9   7   9        4.34        5.14      3.06 o 
  10   7   9        4.59        5.18      2.71 o 
  11   7   9        0.82        1.89      3.96 o 
   0   8   9      124.93      120.04      4.89 o 
   1   8   9       59.69       67.08      2.19 o 
   2   8   9       77.63       65.84      4.72 o 
   3   8   9       58.26       61.56      4.89 o 
   4   8   9       12.87       11.90      2.89 o 
   5   8   9       14.67       12.47      3.13 o 
   6   8   9        6.36        6.81      1.65 o 
   7   8   9        7.51        7.22      1.94 o 
   8   8   9       37.57       32.66      5.62 o 
   9   8   9        5.56        9.12      2.75 o 
  10   8   9        0.56        8.23      3.74 o 
   0   9   9       10.14        9.95      2.24 o 
   1   9   9       24.35       20.70      3.02 o 
   2   9   9      172.51      188.08      5.31 o 
   3   9   9       47.56       49.57      7.10 o 
   4   9   9       86.70       89.06     14.04 o 
   5   9   9       51.02       45.20      7.65 o 
   6   9   9       26.57       22.07      4.27 o 
   7   9   9       16.81       15.93      3.97 o 
   8   9   9       64.84       55.54     10.25 o 
   9   9   9        0.22        6.39      2.37 o 
  10   9   9        5.75        5.32      4.29 o 
   0  10   9       34.01       34.80      3.46 o 
   1  10   9        3.76        2.68      2.04 o 
   2  10   9       49.91       48.51      6.08 o 
   3  10   9      103.98      117.47      7.28 o 
   4  10   9       68.67       66.81      9.58 o 
   5  10   9       23.11       23.78      3.97 o 
   6  10   9        2.14        4.70      3.13 o 
   7  10   9        1.74        1.35      2.61 o 
   8  10   9        4.21        3.82      2.18 o 
   9  10   9        2.75        6.55      2.84 o 
   0  11   9      187.74      216.40      9.31 o 
   1  11   9       33.19       34.12      5.37 o 
   2  11   9      105.57       94.76      7.80 o 
   3  11   9       13.29       14.78      3.73 o 
   4  11   9       29.60       31.08      4.73 o 
   5  11   9       19.64       13.25      3.08 o 
   6  11   9        8.70        6.33      2.70 o 
   7  11   9        7.30        8.06      3.26 o 
   8  11   9        6.05        4.79      4.18 o 
   9  11   9        1.78        5.85      4.04 o 
   0  12   9      161.06      156.96      5.34 o 
   1  12   9       79.91       68.88     11.51 o 
   2  12   9       24.92       20.90      3.84 o 
   3  12   9       18.27       13.23      2.82 o 
   4  12   9        6.48        2.78      2.59 o 
   5  12   9        2.43        0.69      1.89 o 
   6  12   9        3.89        9.80      3.43 o 
   7  12   9        2.32        4.17      2.80 o 
   8  12   9        4.42        7.33      3.66 o 
   0  13   9       18.24       14.39      5.29 o 
   1  13   9       26.94       22.94      5.17 o 
   2  13   9        3.18        3.58      3.07 o 
   3  13   9        1.39        3.71      2.26 o 
   4  13   9        3.00        5.02      2.50 o 
   5  13   9       14.81       13.42      3.44 o 
   6  13   9        0.70        3.71      3.01 o 
   7  13   9        1.64        2.14      2.58 o 
   0  14   9       19.26       13.07      8.49 o 
   1  14   9       45.46       40.94      7.70 o 
   2  14   9        6.10        4.82      1.75 o 
   3  14   9        1.40        2.24      2.29 o 
   4  14   9        0.95        0.72      2.58 o 
   5  14   9        0.01        2.48      2.40 o 
   6  14   9        0.97        1.68      2.45 o 
   0  15   9        1.91        1.62      6.12 o 
   1  15   9       17.21       11.62      3.96 o 
   2  15   9        2.44        6.57      4.04 o 
   3  15   9        0.52        2.54      2.17 o 
   4  15   9        0.90        3.24      2.33 o 
   5  15   9        4.34       11.50      3.20 o 
   0  16   9        6.10        5.51      6.36 o 
   1  16   9       10.03       10.48      4.01 o 
   2  16   9        1.63        3.50      2.69 o 
   3  16   9        2.26       10.83      4.14 o 
   0   0  10       40.82       36.37      8.21 o 
   1   0  10      685.89      721.44     11.94 o 
   2   0  10       63.02       64.67      3.03 o 
   3   0  10       52.99       56.27      4.12 o 
   4   0  10       58.20       53.27      5.35 o 
   5   0  10      138.68      159.82      8.90 o 
   6   0  10       53.78       48.29      9.14 o 
   7   0  10       18.77       19.26      5.04 o 
   8   0  10       82.53       88.69     14.89 o 
   9   0  10       10.16       11.39      3.61 o 
  10   0  10       38.48       34.10      7.33 o 
  11   0  10        1.18        4.66      4.12 o 
   0   1  10      729.67      748.35     12.56 o 
   1   1  10      344.36      336.60      3.67 o 
   2   1  10      128.25      135.92      2.44 o 
   3   1  10      400.92      423.46      6.19 o 
   4   1  10       94.45      112.32      2.21 o 
   5   1  10       90.29       79.73      4.85 o 
   6   1  10       51.63       53.45      6.71 o 
   7   1  10       44.01       44.08      6.39 o 
   8   1  10       77.77       84.46      5.33 o 
   9   1  10        4.11        3.95      2.62 o 
  10   1  10       42.58       46.84      6.31 o 
  11   1  10        0.66        4.00      1.95 o 
   0   2  10      788.18      798.78     12.86 o 
   1   2  10      253.27      280.60      3.39 o 
   2   2  10      359.42      378.01      5.21 o 
   3   2  10      373.06      414.86      8.55 o 
   4   2  10       22.09       16.90      2.43 o 
   5   2  10       12.14       10.59      1.83 o 
   6   2  10       68.73       78.17     11.15 o 
   7   2  10       45.48       35.05      5.83 o 
   8   2  10      132.53      145.57      9.13 o 
   9   2  10        9.96       10.61      2.92 o 
  10   2  10        8.91        9.88      2.96 o 
  11   2  10        9.97       11.07      3.85 o 
   0   3  10      535.80      530.23      7.39 o 
   1   3  10       35.16       35.27      2.80 o 
   2   3  10       68.32       73.48      4.37 o 
   3   3  10      256.78      286.02      5.58 o 
   4   3  10       30.97       25.81      4.11 o 
   5   3  10      178.86      190.27      6.07 o 
   6   3  10       19.49       17.15      3.19 o 
   7   3  10       49.66       49.77      6.83 o 
   8   3  10       44.52       48.70      6.31 o 
   9   3  10       11.30        7.78      2.60 o 
  10   3  10       23.47       23.60      3.24 o 
  11   3  10        1.52        3.27      3.26 o 
   0   4  10       17.17       12.26      2.53 o 
   1   4  10      100.42       95.21      2.40 o 
   2   4  10      107.50      122.71      2.57 o 
   3   4  10       13.69       10.98      1.68 o 
   4   4  10      149.98      136.14      3.40 o 
   5   4  10       71.28       65.67      1.99 o 
   6   4  10       13.96       15.94      3.02 o 
   7   4  10      119.59      130.00      5.81 o 
   8   4  10        8.57       10.61      3.02 o 
   9   4  10        1.84        4.18      4.42 o 
  10   4  10       50.15       44.63      9.54 o 
  11   4  10       12.23       14.87      3.18 o 
   0   5  10        4.45        5.01      1.83 o 
   1   5  10      225.75      252.18      3.25 o 
   2   5  10       51.91       52.23      2.34 o 
   3   5  10      120.51      111.28      4.78 o 
   4   5  10       49.57       40.79      2.23 o 
   5   5  10       64.25       67.70      3.96 o 
   6   5  10      110.31      125.22      5.46 o 
   7   5  10       28.11       24.95      3.72 o 
   8   5  10       51.25       42.78      6.33 o 
   9   5  10       20.97       16.81      4.37 o 
  10   5  10       29.64       24.64      5.50 o 
  11   5  10        0.50        5.96      2.25 o 
   0   6  10      383.38      386.04      5.76 o 
   1   6  10      158.69      163.24      2.71 o 
   2   6  10       32.52       30.98      4.04 o 
   3   6  10        1.95        3.77      1.24 o 
   4   6  10       41.58       42.05      4.77 o 
   5   6  10       89.89      104.85      4.87 o 
   6   6  10        4.19        4.37      2.29 o 
   7   6  10       29.25       27.57      5.67 o 
   8   6  10       30.42       33.23      5.20 o 
   9   6  10       22.90       18.52      3.98 o 
  10   6  10        8.04        7.31      2.58 o 
  11   6  10        0.39        7.95      2.94 o 
   0   7  10      912.33     1051.00     15.79 o 
   1   7  10      215.18      242.31      3.69 o 
   2   7  10       17.21       17.00      2.73 o 
   3   7  10       17.32       15.71      2.92 o 
   4   7  10        9.19        8.29      2.46 o 
   5   7  10       77.40       87.50      4.33 o 
   6   7  10       10.24        6.97      1.56 o 
   7   7  10       14.81        8.34      2.74 o 
   8   7  10       28.44       18.29      5.11 o 
   9   7  10        1.97        4.21      3.12 o 
  10   7  10        4.64        5.25      2.73 o 
   0   8  10      256.39      276.02      5.77 o 
   1   8  10       80.69       73.89      4.37 o 
   2   8  10       29.49       19.11      2.97 o 
   3   8  10       87.59       86.56     11.45 o 
   4   8  10        7.83        9.46      2.60 o 
   5   8  10       14.01       17.11      2.86 o 
   6   8  10       12.86        9.49      2.82 o 
   7   8  10        9.42        4.40      2.73 o 
   8   8  10        6.96        7.81      2.90 o 
   9   8  10        1.61        5.46      1.79 o 
  10   8  10       16.62       15.85      5.25 o 
   0   9  10      210.54      209.66      4.80 o 
   1   9  10        3.73        7.10      1.56 o 
   2   9  10      155.90      176.15      7.19 o 
   3   9  10       94.16       78.28     12.25 o 
   4   9  10        1.72        3.33      2.68 o 
   5   9  10       38.00       37.08      5.71 o 
   6   9  10       13.63       17.62      3.99 o 
   7   9  10       22.89       23.21      4.11 o 
   8   9  10        5.12        3.44      2.23 o 
   9   9  10        0.65       -0.09      3.97 o 
   0  10  10       77.72       74.18      5.83 o 
   1  10  10       21.48       19.94      4.31 o 
   2  10  10       26.67       17.26      2.94 o 
   3  10  10       59.54       54.86      7.95 o 
   4  10  10       24.56       22.45      4.05 o 
   5  10  10       23.65       27.44      5.77 o 
   6  10  10        9.11        7.92      3.08 o 
   7  10  10       10.25       11.44      3.62 o 
   8  10  10        2.62        6.89      3.64 o 
   9  10  10        5.01        7.78      5.16 o 
   0  11  10        2.20        4.43      2.82 o 
   1  11  10       25.09       17.99      3.09 o 
   2  11  10       91.46       83.52      6.15 o 
   3  11  10       52.78       51.96      6.70 o 
   4  11  10        7.90        6.78      2.15 o 
   5  11  10       11.81        8.04      2.24 o 
   6  11  10        1.77        4.64      2.72 o 
   7  11  10        7.13        5.82      3.02 o 
   8  11  10        3.45        1.79      2.88 o 
   0  12  10       45.18       32.29      7.85 o 
   1  12  10        9.07        9.06      2.89 o 
   2  12  10       20.55       20.89      5.97 o 
   3  12  10       20.37       15.70      3.36 o 
   4  12  10        0.97        4.62      2.06 o 
   5  12  10        0.38        2.42      1.80 o 
   6  12  10        0.91        2.37      3.30 o 
   7  12  10        1.59        0.22      3.33 o 
   8  12  10        0.28        3.58      3.25 o 
   0  13  10       21.70       26.20      9.34 o 
   1  13  10       18.61       21.96      4.59 o 
   2  13  10       33.98       34.51      5.74 o 
   3  13  10        1.14        0.81      3.15 o 
   4  13  10        9.52        9.99      3.18 o 
   5  13  10        2.85        5.55      1.48 o 
   6  13  10        1.36       -1.51      3.08 o 
   7  13  10       11.24       10.32      2.85 o 
   0  14  10        2.85        3.66      5.84 o 
   1  14  10       20.50       18.50      4.59 o 
   2  14  10       11.28       12.85      3.06 o 
   3  14  10        2.78        4.66      2.09 o 
   4  14  10        1.21        4.52      2.88 o 
   5  14  10        0.23        5.53      2.47 o 
   6  14  10        4.57        9.77      5.75 o 
   0  15  10       13.42        9.62      4.87 o 
   1  15  10        1.73        3.72      3.23 o 
   2  15  10        3.03        6.34      2.65 o 
   3  15  10       14.12       11.32      4.10 o 
   4  15  10        0.88        4.04      2.67 o 
   0  16  10        8.51        7.16      4.25 o 
   1  16  10        5.95        4.42      2.70 o 
   1   0  11      560.12      567.09      7.91 o 
   2   0  11      256.01      282.58      5.33 o 
   3   0  11       46.88       52.97      4.11 o 
   4   0  11       66.96       60.43      4.45 o 
   5   0  11      555.79      594.14     16.00 o 
   6   0  11      110.88      128.51     16.41 o 
   7   0  11        6.84        5.45      3.87 o 
   8   0  11       15.68        7.62      6.96 o 
   9   0  11        7.42       13.60      3.91 o 
  10   0  11       14.22       11.32      5.49 o 
  11   0  11        0.81        3.16      3.47 o 
   0   1  11       85.72       87.41      4.15 o 
   1   1  11       24.01       27.75      3.64 o 
   2   1  11      319.39      329.42      4.28 o 
   3   1  11      242.04      257.83      4.20 o 
   4   1  11        5.95        6.23      1.88 o 
   5   1  11       33.07       28.18      4.23 o 
   6   1  11       98.92      109.61      6.84 o 
   7   1  11      145.71      167.22      6.91 o 
   8   1  11       10.03        7.76      2.17 o 
   9   1  11        5.51        8.18      2.73 o 
  10   1  11       13.38       10.29      3.01 o 
  11   1  11        1.24        6.26      2.71 o 
   0   2  11      118.63      115.03      5.49 o 
   1   2  11       24.94       31.05      4.02 o 
   2   2  11        4.70        6.16      1.68 o 
   3   2  11      210.08      201.06      3.81 o 
   4   2  11      116.88      114.51      3.44 o 
   5   2  11      120.76      102.54      4.62 o 
   6   2  11      157.88      180.77      4.50 o 
   7   2  11       85.01       76.67     11.32 o 
   8   2  11       47.97       53.07      6.21 o 
   9   2  11       13.21       11.98      3.78 o 
  10   2  11        0.52        3.65      2.24 o 
  11   2  11        7.92        3.57      3.38 o 
   0   3  11      268.19      305.47      5.56 o 
   1   3  11      164.47      162.83      3.00 o 
   2   3  11       26.13       26.52      3.49 o 
   3   3  11       58.85       61.05      3.91 o 
   4   3  11      210.57      234.29      9.06 o 
   5   3  11       19.47       19.71      3.27 o 
   6   3  11       44.42       38.85      4.93 o 
   7   3  11       15.75       11.02      3.50 o 
   8   3  11       20.85       11.85      3.38 o 
   9   3  11       16.84        9.07      2.33 o 
  10   3  11        8.42        8.95      3.53 o 
  11   3  11        1.05       -0.19      3.96 o 
   0   4  11       48.80       46.92      4.14 o 
   1   4  11       46.95       46.79      3.05 o 
   2   4  11      112.89      110.36      3.30 o 
   3   4  11       56.37       62.68      2.73 o 
   4   4  11        4.81        4.24      1.93 o 
   5   4  11      168.77      183.52      3.74 o 
   6   4  11       63.55       64.58      6.73 o 
   7   4  11       27.18       19.43      3.34 o 
   8   4  11       99.20      117.43      9.01 o 
   9   4  11        3.68        7.90      2.96 o 
  10   4  11        3.98        7.65      2.07 o 
  11   4  11       10.50       16.64      3.06 o 
   0   5  11       69.84       70.67      3.06 o 
   1   5  11        3.95        7.07      1.44 o 
   2   5  11       45.35       37.95      3.11 o 
   3   5  11       82.58       83.28      3.73 o 
   4   5  11       18.45       14.82      1.75 o 
   5   5  11       19.64       15.97      3.08 o 
   6   5  11        6.64        5.90      1.46 o 
   7   5  11       20.29       11.28      3.58 o 
   8   5  11       63.52       68.63     11.77 o 
   9   5  11        2.16        3.15      2.97 o 
  10   5  11        0.35        4.36      2.29 o 
  11   5  11        0.78        5.25      3.28 o 
   0   6  11       46.46       51.44      3.28 o 
   1   6  11       69.54       73.00      2.78 o 
   2   6  11       53.88       48.02      1.37 o 
   3   6  11      201.73      223.03      8.32 o 
   4   6  11       13.08       16.09      4.19 o 
   5   6  11        9.20       11.14      2.15 o 
   6   6  11       19.19       14.83      3.81 o 
   7   6  11       12.84       11.95      4.41 o 
   8   6  11        0.43       -0.66      3.59 o 
   9   6  11        2.49        6.22      3.23 o 
  10   6  11        7.46        6.77      2.31 o 
   0   7  11        0.86        0.47      1.43 o 
   1   7  11       57.24       67.22      3.51 o 
   2   7  11      180.27      191.43      7.03 o 
   3   7  11       20.84       14.94      3.51 o 
   4   7  11       39.28       30.96      5.08 o 
   5   7  11       58.56       44.98      6.17 o 
   6   7  11       95.45       96.09      7.18 o 
   7   7  11       14.27       13.07      2.94 o 
   8   7  11       15.98       15.23      4.18 o 
   9   7  11        0.19        6.18      2.32 o 
  10   7  11        4.29        5.33      2.81 o 
   0   8  11      253.99      272.48      5.18 o 
   1   8  11       42.92       41.91      3.31 o 
   2   8  11      265.92      304.46      9.89 o 
   3   8  11       10.49       13.81      3.90 o 
   4   8  11       12.05        8.61      3.56 o 
   5   8  11       16.66       17.50      3.37 o 
   6   8  11        9.16        6.45      2.21 o 
   7   8  11       21.66       21.34      4.71 o 
   8   8  11       29.27       26.42      4.55 o 
   9   8  11        0.81        2.72      2.12 o 
  10   8  11        1.16        4.53      3.79 o 
   0   9  11      141.36      137.87      7.04 o 
   1   9  11       11.88       10.85      2.65 o 
   2   9  11       35.55       33.26      5.66 o 
   3   9  11        6.43        3.75      2.53 o 
   4   9  11        6.39        8.75      2.86 o 
   5   9  11       22.20       17.17      3.58 o 
   6   9  11        8.36        4.33      2.95 o 
   7   9  11        0.15        2.73      2.23 o 
   8   9  11        1.46        5.53      2.35 o 
   9   9  11        1.87        6.98      3.85 o 
   0  10  11       15.84        7.17      3.92 o 
   1  10  11       11.35       10.22      2.41 o 
   2  10  11       11.22       10.36      2.07 o 
   3  10  11       25.30       20.69      5.10 o 
   4  10  11       60.68       54.35      8.81 o 
   5  10  11       17.27       13.11      3.25 o 
   6  10  11        3.29        4.64      2.36 o 
   7  10  11       10.72        8.10      3.34 o 
   8  10  11       20.09       19.94      5.92 o 
   9  10  11        1.89        5.97      3.54 o 
   0  11  11       13.48        6.87      3.21 o 
   1  11  11        5.66        5.66      1.60 o 
   2  11  11       19.70       21.08      3.16 o 
   3  11  11       20.02       14.75      2.89 o 
   4  11  11       11.67       10.74      2.35 o 
   5  11  11        5.38        7.29      2.82 o 
   6  11  11        3.99        7.91      3.91 o 
   7  11  11        3.35        6.03      3.15 o 
   8  11  11        6.00       10.95      4.33 o 
   0  12  11        3.78        5.60      2.98 o 
   1  12  11        2.36        1.43      2.44 o 
   2  12  11        9.36        6.14      2.50 o 
   3  12  11       11.54       12.11      3.49 o 
   4  12  11        1.10        3.18      1.97 o 
   5  12  11        2.42        4.25      2.64 o 
   6  12  11       10.34       10.89      3.18 o 
   7  12  11        2.95        5.95      2.68 o 
   0  13  11        2.55        5.01      4.78 o 
   1  13  11        5.63        3.63      1.94 o 
   2  13  11       23.05       20.48      4.95 o 
   3  13  11        1.66        4.89      2.22 o 
   4  13  11        0.51       -0.95      2.41 o 
   5  13  11        3.05        5.11      3.49 o 
   6  13  11        0.25        5.46      3.27 o 
   0  14  11        3.75       13.98      4.81 o 
   1  14  11       10.21        7.44      3.62 o 
   2  14  11        2.96        6.26      3.34 o 
   3  14  11        5.88        2.84      2.33 o 
   4  14  11        0.05        3.93      2.74 o 
   5  14  11        2.60        6.68      3.59 o 
   0  15  11        5.64        6.92      6.35 o 
   1  15  11        6.04        5.20      2.81 o 
   2  15  11        2.92        8.31      2.56 o 
   3  15  11        1.32        9.93      3.72 o 
   0   0  12     1237.68     1335.95     20.85 o 
   1   0  12      116.56      107.80      4.33 o 
   2   0  12      415.35      407.29      6.90 o 
   3   0  12        4.00        2.80      1.75 o 
   4   0  12      116.78      110.53      5.62 o 
   5   0  12       12.68       12.59      5.01 o 
   6   0  12      127.36      140.18      8.36 o 
   7   0  12       18.47       25.66      7.36 o 
   8   0  12        7.34        7.09      4.40 o 
   9   0  12        2.99        3.74      2.10 o 
  10   0  12       54.71       36.83     12.48 o 
  11   0  12        0.02        8.22      3.97 o 
   0   1  12      786.40      820.92     14.97 o 
   1   1  12       56.84       61.01      4.71 o 
   2   1  12      166.61      154.33      4.69 o 
   3   1  12      138.63      132.82      3.17 o 
   4   1  12       53.31       51.90      2.64 o 
   5   1  12        4.34        5.88      1.75 o 
   6   1  12       69.48       72.86      4.30 o 
   7   1  12       31.96       29.00      5.12 o 
   8   1  12        3.62        3.74      2.57 o 
   9   1  12       16.72       21.35      3.25 o 
  10   1  12       16.00       11.19      3.06 o 
  11   1  12       10.03       11.37      3.35 o 
   0   2  12      130.37      123.22      5.10 o 
   1   2  12       48.71       61.02      3.24 o 
   2   2  12      166.60      180.33      3.73 o 
   3   2  12      168.22      190.62      6.05 o 
   4   2  12      191.06      206.97      8.15 o 
   5   2  12       42.88       47.32      5.38 o 
   6   2  12       66.79       60.61      8.83 o 
   7   2  12       16.53       24.06      4.45 o 
   8   2  12       58.17       63.06     11.74 o 
   9   2  12        5.83        6.93      2.83 o 
  10   2  12       10.16        9.66      2.85 o 
  11   2  12        1.33        3.64      2.61 o 
   0   3  12       59.38       41.39      5.13 o 
   1   3  12        2.22        0.70      1.03 o 
   2   3  12       11.70       16.60      2.57 o 
   3   3  12       53.38       50.50      2.41 o 
   4   3  12        5.58        6.76      1.95 o 
   5   3  12       24.24       22.65      3.70 o 
   6   3  12        9.28        6.80      2.55 o 
   7   3  12       71.33       70.22      9.88 o 
   8   3  12       25.47       22.86      4.09 o 
   9   3  12        1.11        4.08      3.91 o 
  10   3  12       29.88       28.56      5.33 o 
  11   3  12        6.23        7.50      3.22 o 
   0   4  12       15.47       19.69      4.32 o 
   1   4  12       20.93       18.43      3.10 o 
   2   4  12       38.75       32.80      4.53 o 
   3   4  12       98.48       93.35      5.33 o 
   4   4  12       27.64       36.93      2.82 o 
   5   4  12       27.24       30.93      4.19 o 
   6   4  12       66.92       71.38      5.77 o 
   7   4  12       65.84       52.95      8.43 o 
   8   4  12        8.32        8.63      2.86 o 
   9   4  12        9.89       10.15      3.98 o 
  10   4  12        6.61        9.45      3.39 o 
   0   5  12      114.98      118.79      4.65 o 
   1   5  12       58.11       55.35      2.84 o 
   2   5  12        3.26        1.82      1.82 o 
   3   5  12       17.90       12.52      2.62 o 
   4   5  12       12.26       15.70      2.04 o 
   5   5  12      228.74      246.37      4.08 o 
   6   5  12       50.47       46.79      7.00 o 
   7   5  12       20.57       18.24      4.21 o 
   8   5  12       10.04       10.65      3.12 o 
   9   5  12       19.01       16.78      3.92 o 
  10   5  12        4.53        5.99      2.91 o 
   0   6  12        4.82        8.32      2.61 o 
   1   6  12       34.19       35.52      3.28 o 
   2   6  12      107.49      120.21      4.51 o 
   3   6  12       32.69       22.27      5.75 o 
   4   6  12       17.34       13.48      3.62 o 
   5   6  12       23.54       19.42      2.88 o 
   6   6  12       86.92       86.31      5.03 o 
   7   6  12        6.85        4.03      3.13 o 
   8   6  12        5.16        7.09      3.05 o 
   9   6  12       17.84       17.72      3.39 o 
  10   6  12        0.30        5.82      3.26 o 
   0   7  12       45.35       35.09      6.51 o 
   1   7  12       13.07       11.91      2.07 o 
   2   7  12       61.21       63.76      6.38 o 
   3   7  12       13.82        8.90      3.14 o 
   4   7  12       18.34       14.00      3.74 o 
   5   7  12       64.32       55.78      8.64 o 
   6   7  12       17.21       19.58      3.55 o 
   7   7  12       19.66       15.98      4.04 o 
   8   7  12        1.40        0.48      3.81 o 
   9   7  12        1.01        4.75      2.55 o 
  10   7  12        8.14        8.24      1.91 o 
   0   8  12      128.77      132.84     10.15 o 
   1   8  12        7.85        7.09      1.76 o 
   2   8  12       58.35       41.13      7.21 o 
   3   8  12       98.35      103.57      7.79 o 
   4   8  12        7.28        5.70      1.79 o 
   5   8  12       29.28       21.48      4.68 o 
   6   8  12        9.30        8.96      2.76 o 
   7   8  12       10.31       11.82      3.99 o 
   8   8  12       19.47       15.07      4.22 o 
   9   8  12        5.70        5.96      2.78 o 
   0   9  12      256.72      250.68     10.31 o 
   1   9  12       80.52       75.20      3.90 o 
   2   9  12       16.84       15.44      2.81 o 
   3   9  12       54.65       51.84      8.98 o 
   4   9  12       15.49       13.15      3.96 o 
   5   9  12        0.17       -2.74      2.97 o 
   6   9  12        8.41        9.86      3.49 o 
   7   9  12       13.76       13.18      4.71 o 
   8   9  12        1.19        4.10      2.56 o 
   9   9  12        1.28       10.36      3.96 o 
   0  10  12       12.24        5.83      2.44 o 
   1  10  12       12.91       15.74      2.95 o 
   2  10  12       22.36       19.86      3.56 o 
   3  10  12       25.54       30.48      5.80 o 
   4  10  12        1.25       -1.38      1.98 o 
   5  10  12        5.38        9.03      3.21 o 
   6  10  12        6.43        4.50      2.63 o 
   7  10  12        3.81        6.15      4.56 o 
   8  10  12        5.08        9.26      4.18 o 
   0  11  12        0.10        0.91      3.95 o 
   1  11  12        3.90        3.52      2.07 o 
   2  11  12        4.65        3.91      2.90 o 
   3  11  12        3.74        3.07      2.17 o 
   4  11  12       11.67        7.29      2.46 o 
   5  11  12        7.06        9.11      2.90 o 
   6  11  12        1.12        3.76      3.27 o 
   7  11  12        1.72        5.21      2.91 o 
   0  12  12        1.80        6.04      4.40 o 
   1  12  12       34.15       30.97      7.09 o 
   2  12  12       14.82       14.50      3.32 o 
   3  12  12        2.08        3.35      2.27 o 
   4  12  12        7.07        8.58      2.80 o 
   5  12  12        4.03        7.73      3.34 o 
   6  12  12        2.55        5.13      2.33 o 
   7  12  12       15.67       16.76      7.03 o 
   0  13  12        1.40        7.55      4.45 o 
   1  13  12       11.33        9.97      6.48 o 
   2  13  12        3.78        1.50      2.88 o 
   3  13  12        8.45        6.61      2.34 o 
   4  13  12        0.42        4.96      2.37 o 
   5  13  12        0.29       -0.79      3.23 o 
   6  13  12        0.17        4.61      7.48 o 
   0  14  12        6.89        4.70      8.81 o 
   1  14  12       11.46        6.64      3.06 o 
   2  14  12        2.17        4.33      3.67 o 
   3  14  12        8.10        9.75      3.29 o 
   4  14  12        3.49        2.83      2.39 o 
   0  15  12        0.04        1.00      4.66 o 
   1  15  12        1.22        6.19      4.04 o 
   2  15  12        2.38        4.13      3.22 o 
   1   0  13        6.62        6.07      2.61 o 
   2   0  13       14.69       11.87      4.91 o 
   3   0  13       21.56       23.42      4.82 o 
   4   0  13       99.00      101.03      5.58 o 
   5   0  13      197.54      215.26      9.71 o 
   6   0  13        0.94       -0.91      3.95 o 
   7   0  13        5.76        2.57      3.98 o 
   8   0  13        0.26        7.60      3.44 o 
   9   0  13        1.13        2.98      5.97 o 
  10   0  13        4.84        3.77      3.99 o 
   0   1  13      377.40      397.58      6.88 o 
   1   1  13       10.37       12.40      2.82 o 
   2   1  13       16.03       21.45      3.68 o 
   3   1  13      219.60      260.04      4.82 o 
   4   1  13       54.80       49.87      3.29 o 
   5   1  13       63.07       65.37     10.02 o 
   6   1  13       45.17       36.65      5.39 o 
   7   1  13       59.58       62.80      9.57 o 
   8   1  13       30.88       26.21      5.53 o 
   9   1  13       22.59       17.93      4.33 o 
  10   1  13        3.76        5.58      2.85 o 
   0   2  13       11.96        5.25      2.95 o 
   1   2  13      168.70      176.68      3.93 o 
   2   2  13       55.41       40.83      6.54 o 
   3   2  13       53.43       48.07      6.72 o 
   4   2  13      120.87      124.51      4.26 o 
   5   2  13       69.27       66.70      4.48 o 
   6   2  13       34.81       39.81      6.41 o 
   7   2  13       27.43       27.54      4.63 o 
   8   2  13       15.68       10.63      3.17 o 
   9   2  13        9.37       10.50      2.80 o 
  10   2  13        8.49       10.89      3.52 o 
   0   3  13        0.55        0.45      1.76 o 
   1   3  13      175.96      168.98      4.24 o 
   2   3  13      156.55      190.09      4.93 o 
   3   3  13        6.74        4.77      2.39 o 
   4   3  13       80.66       87.55      5.61 o 
   5   3  13       89.91       95.12      5.06 o 
   6   3  13       57.64       65.69      6.33 o 
   7   3  13        9.71        7.51      2.61 o 
   8   3  13       13.97       20.47      4.79 o 
   9   3  13        5.98        6.97      2.15 o 
  10   3  13        8.57        9.54      3.78 o 
   0   4  13        1.18        0.46      1.81 o 
   1   4  13       46.43       44.67      2.81 o 
   2   4  13       23.60       18.65      3.25 o 
   3   4  13       78.67       78.90      5.34 o 
   4   4  13       87.62      101.43      5.71 o 
   5   4  13       19.99       19.95      3.58 o 
   6   4  13       11.46       11.80      2.96 o 
   7   4  13        7.91       10.40      3.15 o 
   8   4  13       14.77       14.14      3.69 o 
   9   4  13        0.16        1.14      3.66 o 
  10   4  13        0.93        6.55      3.20 o 
   0   5  13        0.00        0.37      2.60 o 
   1   5  13       40.36       35.73      4.82 o 
   2   5  13        7.47        5.18      1.29 o 
   3   5  13       52.55       62.87      6.19 o 
   4   5  13       81.77       77.04      4.69 o 
   5   5  13       12.44       10.62      2.47 o 
   6   5  13        0.23        4.99      3.45 o 
   7   5  13        6.76        6.02      3.31 o 
   8   5  13        8.07        8.59      1.96 o 
   9   5  13        0.87        4.56      2.52 o 
  10   5  13        5.38        7.83      3.49 o 
   0   6  13       22.03       26.34      6.96 o 
   1   6  13       57.88       49.61      5.42 o 
   2   6  13        9.77        6.55      1.93 o 
   3   6  13       19.70       14.34      3.60 o 
   4   6  13       46.12       33.48      5.37 o 
   5   6  13       55.97       49.51      9.30 o 
   6   6  13       26.25       19.97      3.61 o 
   7   6  13       15.52       12.02      4.09 o 
   8   6  13        0.83        4.47      2.64 o 
   9   6  13        1.04        5.43      2.42 o 
  10   6  13        6.09        8.80      3.19 o 
   0   7  13       27.98       28.62      6.28 o 
   1   7  13       12.06       10.55      2.29 o 
   2   7  13      114.59      125.05      4.20 o 
   3   7  13       61.41       62.82     11.24 o 
   4   7  13       14.15       10.19      3.01 o 
   5   7  13       22.26       20.82      4.76 o 
   6   7  13        8.60        8.33      2.27 o 
   7   7  13        3.05        7.79      2.61 o 
   8   7  13       19.72       19.92      4.72 o 
   9   7  13        4.12        6.54      4.37 o 
   0   8  13       21.05       16.29      3.37 o 
   1   8  13       56.70       52.84      8.62 o 
   2   8  13       16.56       12.98      2.94 o 
   3   8  13       29.42       22.13      4.55 o 
   4   8  13        7.47        6.16      2.79 o 
   5   8  13        2.40        2.54      2.25 o 
   6   8  13        1.21        4.37      2.01 o 
   7   8  13        1.83        4.79      2.04 o 
   8   8  13        2.58        7.38      3.08 o 
   9   8  13        0.51        1.43      2.26 o 
   0   9  13       18.28       11.34      4.39 o 
   1   9  13        8.53        9.11      2.28 o 
   2   9  13       70.95       88.17      5.46 o 
   3   9  13        5.04        2.76      2.90 o 
   4   9  13       28.75       26.42      5.59 o 
   5   9  13        6.85       10.43      3.48 o 
   6   9  13        1.65       -0.37      3.34 o 
   7   9  13       15.46        9.42      3.91 o 
   8   9  13        6.99        8.60      2.24 o 
   0  10  13        3.67        4.08      3.74 o 
   1  10  13        5.82        6.43      2.09 o 
   2  10  13        0.44        1.32      2.08 o 
   3  10  13        7.35        6.78      2.61 o 
   4  10  13       15.26       12.23      3.23 o 
   5  10  13        0.20        4.19      2.61 o 
   6  10  13        0.25        1.19      2.94 o 
   7  10  13        4.85        6.63      3.29 o 
   8  10  13        3.47        9.67      6.11 o 
   0  11  13       28.99       27.34      7.17 o 
   1  11  13        3.45        6.86      2.16 o 
   2  11  13        4.03        4.00      1.86 o 
   3  11  13        1.94        6.01      3.22 o 
   4  11  13        1.23        3.24      2.31 o 
   5  11  13        1.42        4.77      2.14 o 
   6  11  13        2.88        3.24      2.68 o 
   7  11  13        3.52       10.13      3.27 o 
   0  12  13        0.01        5.62      5.66 o 
   1  12  13        6.46        5.74      2.35 o 
   2  12  13       11.03        9.51      3.01 o 
   3  12  13        1.19        0.72      2.42 o 
   4  12  13        5.02        8.44      3.62 o 
   5  12  13        2.41        7.78      2.25 o 
   6  12  13        5.69        6.75      3.21 o 
   0  13  13        0.01        2.07      3.11 o 
   1  13  13        8.79       10.18      5.20 o 
   2  13  13        2.69        3.55      2.93 o 
   3  13  13        2.68        4.72      1.64 o 
   4  13  13        1.16        0.54      2.80 o 
   5  13  13        1.70        2.76      3.46 o 
   0  14  13        0.59       -5.46      6.36 o 
   1  14  13        5.06        7.44      3.85 o 
   2  14  13        0.71        0.80      2.80 o 
   3  14  13        0.23        4.19      2.62 o 
   0   0  14      211.06      212.30     12.55 o 
   1   0  14        0.00       -3.75      3.75 o 
   2   0  14      110.38      112.33     11.23 o 
   3   0  14      235.10      236.05      4.82 o 
   4   0  14       31.72       34.12      7.82 o 
   5   0  14       20.48       13.74      6.92 o 
   6   0  14       66.67       77.70     15.58 o 
   7   0  14       15.94       17.24      7.08 o 
   8   0  14        0.32        3.75      4.30 o 
   9   0  14        0.21        7.74      2.94 o 
  10   0  14        0.57        4.94      5.00 o 
   0   1  14       41.84       56.94     13.39 o 
   1   1  14       58.18       56.39      7.15 o 
   2   1  14      182.12      194.71      6.55 o 
   3   1  14      216.54      245.02      5.34 o 
   4   1  14       15.94       16.18      3.99 o 
   5   1  14       21.55       16.46      3.78 o 
   6   1  14       13.52       11.12      3.01 o 
   7   1  14       11.96        8.88      3.13 o 
   8   1  14        4.54        6.55      3.10 o 
   9   1  14        0.74        4.79      2.78 o 
  10   1  14        6.51        7.66      2.60 o 
   0   2  14      118.13      137.68      5.07 o 
   1   2  14      104.40      114.97      4.34 o 
   2   2  14       91.09      118.45      6.42 o 
   3   2  14        6.62        2.55      1.82 o 
   4   2  14       96.10      106.17      9.13 o 
   5   2  14       25.42       19.61      4.40 o 
   6   2  14        2.42        3.43      2.79 o 
   7   2  14        7.20        7.42      2.77 o 
   8   2  14        5.58        5.70      2.85 o 
   9   2  14        5.37        8.88      2.68 o 
  10   2  14       11.19        9.64      3.20 o 
   0   3  14       17.85       16.72      4.28 o 
   1   3  14      109.99      127.12      4.32 o 
   2   3  14        9.45        6.63      2.41 o 
   3   3  14       24.89       25.48      3.58 o 
   4   3  14       10.45        9.55      2.91 o 
   5   3  14       34.02       29.01      5.05 o 
   6   3  14       13.59        8.99      2.81 o 
   7   3  14       19.50       15.16      3.46 o 
   8   3  14        1.49        1.28      3.15 o 
   9   3  14        8.35        9.05      2.93 o 
  10   3  14        4.14        3.95      2.99 o 
   0   4  14       59.27       51.49     10.16 o 
   1   4  14       16.85       13.45      2.55 o 
   2   4  14       76.42       80.65      5.50 o 
   3   4  14        0.41        0.23      2.16 o 
   4   4  14      248.66      275.02      7.32 o 
   5   4  14        8.10        4.13      2.61 o 
   6   4  14       32.66       23.08      4.41 o 
   7   4  14       33.94       24.14      5.17 o 
   8   4  14        1.67        3.35      2.70 o 
   9   4  14        5.27        6.50      3.63 o 
  10   4  14        6.87        4.10      2.86 o 
   0   5  14       35.88       33.14      6.97 o 
   1   5  14       18.53       15.37      3.24 o 
   2   5  14       63.65       72.45      4.64 o 
   3   5  14       13.99        9.87      3.01 o 
   4   5  14       52.58       52.94      9.57 o 
   5   5  14        2.32        4.36      2.79 o 
   6   5  14        1.22        4.45      2.91 o 
   7   5  14        5.79        3.48      3.11 o 
   8   5  14        2.16        4.21      2.32 o 
   9   5  14        0.64        4.72      2.94 o 
   0   6  14       27.85       37.75      7.36 o 
   1   6  14        5.81        6.98      2.12 o 
   2   6  14       67.24       57.91     10.57 o 
   3   6  14      118.42      136.33     13.76 o 
   4   6  14       86.82      114.13     15.79 o 
   5   6  14        7.27        6.26      2.59 o 
   6   6  14       13.34        9.40      3.50 o 
   7   6  14        7.91        9.15      2.50 o 
   8   6  14        0.48        1.74      2.62 o 
   9   6  14        0.08        3.39      3.15 o 
   0   7  14        0.75        2.10      2.59 o 
   1   7  14      123.85      136.97      6.50 o 
   2   7  14       18.76       17.81      3.77 o 
   3   7  14       27.52       22.68      4.65 o 
   4   7  14       18.03       15.80      3.00 o 
   5   7  14       23.52       17.88      3.24 o 
   6   7  14        2.86        7.95      3.10 o 
   7   7  14        0.13        4.96      2.49 o 
   8   7  14        6.71       11.83      3.38 o 
   9   7  14        2.09        7.40      3.12 o 
   0   8  14        0.26       -1.89      3.82 o 
   1   8  14        6.98        4.84      2.10 o 
   2   8  14       20.72       11.31      3.41 o 
   3   8  14       32.87       18.25      4.45 o 
   4   8  14        1.58       -1.88      2.35 o 
   5   8  14        4.32        5.32      3.21 o 
   6   8  14       12.68       11.16      3.61 o 
   7   8  14        8.58        5.69      2.32 o 
   8   8  14        0.14        3.55      3.27 o 
   0   9  14        0.39       -0.01      2.81 o 
   1   9  14       22.61       21.83      4.66 o 
   2   9  14        6.89        6.07      1.86 o 
   3   9  14        3.17        3.97      2.69 o 
   4   9  14       18.71       15.42      4.36 o 
   5   9  14       10.48       10.58      4.01 o 
   6   9  14        1.68        5.27      8.31 o 
   7   9  14        5.94        2.36      3.60 o 
   8   9  14        1.25        1.69      2.09 o 
   0  10  14        0.90        2.69      2.30 o 
   1  10  14        0.57        2.09      1.90 o 
   2  10  14        3.15        4.46      3.20 o 
   3  10  14       13.07        8.85      3.03 o 
   4  10  14        7.43        8.26      2.86 o 
   5  10  14        2.75        1.72      2.51 o 
   6  10  14        1.10        7.08      3.62 o 
   7  10  14        3.43        5.36      3.10 o 
   0  11  14        3.50        6.40      3.34 o 
   1  11  14        9.74        6.51      2.59 o 
   2  11  14        5.12        3.48      2.19 o 
   3  11  14        1.62        3.49      2.46 o 
   4  11  14        1.38        5.31      3.51 o 
   5  11  14       10.24       10.99      3.04 o 
   6  11  14        4.48        5.01      4.41 o 
   0  12  14        8.23        6.05      3.96 o 
   1  12  14        3.05        5.02      2.80 o 
   2  12  14        0.47        0.30      3.36 o 
   3  12  14        5.94        6.50      2.62 o 
   4  12  14        1.75        2.14      3.25 o 
   5  12  14        1.19        0.57      3.78 o 
   0  13  14        0.00       -2.29      4.32 o 
   1  13  14        5.02        6.66      3.34 o 
   2  13  14        2.50        5.94      2.58 o 
   3  13  14        3.23        6.38      3.01 o 
   4  13  14        1.98        4.38      1.86 o 
   0  14  14        3.19        6.40      4.35 o 
   1  14  14        0.49        3.51      3.22 o 
   2  14  14        4.21        3.04      3.21 o 
   1   0  15      522.36      588.24     15.90 o 
   2   0  15        6.55       13.27      4.01 o 
   3   0  15      272.35      318.29     10.52 o 
   4   0  15       13.08       10.30      3.02 o 
   5   0  15        0.01        1.71      1.92 o 
   6   0  15       10.24        8.12      3.44 o 
   7   0  15       25.41       20.88      7.33 o 
   8   0  15        0.00        2.51      2.97 o 
   9   0  15        1.40        5.63      4.18 o 
  10   0  15       12.58       12.08      8.67 o 
   0   1  15       90.60       95.96      5.34 o 
   1   1  15        3.64        3.76      1.68 o 
   2   1  15      161.69      184.40      7.99 o 
   3   1  15        0.31        0.90      2.73 o 
   4   1  15       62.02       60.46      4.70 o 
   5   1  15       47.42       38.69      5.79 o 
   6   1  15        5.28        6.75      2.22 o 
   7   1  15        1.53        1.39      3.07 o 
   8   1  15        0.26       -2.26      3.56 o 
   9   1  15        0.13        6.61      2.09 o 
  10   1  15        0.75        6.59      2.85 o 
   0   2  15       13.74        9.89      3.73 o 
   1   2  15        8.21        7.62      2.13 o 
   2   2  15       18.28       23.31      4.40 o 
   3   2  15       12.43       10.67      3.39 o 
   4   2  15       15.06       10.70      2.48 o 
   5   2  15      110.47      121.39      8.66 o 
   6   2  15        5.91        5.67      2.60 o 
   7   2  15       21.36       19.41      4.06 o 
   8   2  15       31.57       36.90      7.72 o 
   9   2  15        7.87       11.43      3.62 o 
  10   2  15        4.81        7.07      3.66 o 
   0   3  15      122.22      143.00      7.10 o 
   1   3  15        3.80        2.06      2.22 o 
   2   3  15       73.00       90.41      9.26 o 
   3   3  15       62.95       52.02      8.51 o 
   4   3  15        2.34        2.76      1.70 o 
   5   3  15        3.46        3.93      1.73 o 
   6   3  15        7.91        7.16      2.54 o 
   7   3  15        3.03        3.75      3.04 o 
   8   3  15        5.92        9.49      3.21 o 
   9   3  15        1.52        5.11      2.21 o 
   0   4  15        0.34        0.66      4.11 o 
   1   4  15       23.33       17.63      3.96 o 
   2   4  15      119.47      124.59      5.03 o 
   3   4  15      106.94      113.20      4.44 o 
   4   4  15       23.56       22.28      3.84 o 
   5   4  15        8.38       11.00      2.88 o 
   6   4  15       21.42       17.17      4.44 o 
   7   4  15        2.83        4.65      2.56 o 
   8   4  15        8.94        7.05      3.62 o 
   9   4  15        0.34        9.23      3.57 o 
   0   5  15       42.85       46.42     10.21 o 
   1   5  15       23.91       18.99      2.96 o 
   2   5  15       39.24       30.58      4.74 o 
   3   5  15       17.57       17.56      4.02 o 
   4   5  15        0.49       -3.51      3.51 o 
   5   5  15        0.76        4.92      2.91 o 
   6   5  15        6.51        5.92      2.62 o 
   7   5  15        6.69        7.48      2.49 o 
   8   5  15        3.53        5.96      3.40 o 
   9   5  15        1.40        5.36      2.32 o 
   0   6  15       57.79       50.91      8.57 o 
   1   6  15       30.99       25.25      4.43 o 
   2   6  15       13.84       11.82      3.89 o 
   3   6  15       13.40        5.19      3.17 o 
   4   6  15        6.41        5.75      1.92 o 
   5   6  15       14.48       14.87      4.01 o 
   6   6  15        4.86        7.37      3.01 o 
   7   6  15        3.16        2.92      2.33 o 
   8   6  15        4.37        5.24      2.85 o 
   9   6  15        5.03        5.84      3.32 o 
   0   7  15       28.80       27.85      9.75 o 
   1   7  15        3.40        1.72      1.57 o 
   2   7  15       18.51       15.25      4.13 o 
   3   7  15       66.62       53.41     11.69 o 
   4   7  15        0.42        3.78      3.92 o 
   5   7  15        1.81        2.24      2.75 o 
   6   7  15        3.80        4.14      2.24 o 
   7   7  15        0.24        3.71      2.82 o 
   8   7  15        1.17        2.85      3.42 o 
   0   8  15       39.83       33.18     10.10 o 
   1   8  15        3.23        5.30      2.86 o 
   2   8  15       25.57       27.39      5.76 o 
   3   8  15       10.03        6.22      2.79 o 
   4   8  15       14.05       17.05      3.92 o 
   5   8  15        5.99        4.87      1.98 o 
   6   8  15        2.32        5.98      3.02 o 
   7   8  15        0.12        5.33      2.35 o 
   8   8  15        6.30        7.82      3.17 o 
   0   9  15        0.77        3.94      2.65 o 
   1   9  15        1.41        2.99      1.55 o 
   2   9  15        6.20        2.62      2.32 o 
   3   9  15        3.76        3.65      2.11 o 
   4   9  15        1.56        4.43      2.17 o 
   5   9  15        0.72        5.35      2.53 o 
   6   9  15        0.37        1.08      3.64 o 
   7   9  15        0.91        9.02      3.30 o 
   0  10  15        4.01        6.41      3.34 o 
   1  10  15       21.22       20.56      4.92 o 
   2  10  15        6.38        8.52      3.47 o 
   3  10  15        1.03       -2.13      3.56 o 
   4  10  15        1.73        5.60      2.07 o 
   5  10  15        0.33        1.73      2.91 o 
   6  10  15        2.78        3.94      3.87 o 
   0  11  15        1.74       -2.12      7.94 o 
   1  11  15        1.54        7.26      3.20 o 
   2  11  15        1.51        4.55      3.02 o 
   3  11  15        0.54        0.85      3.49 o 
   4  11  15        0.91        2.79      5.36 o 
   5  11  15        5.22        1.87      3.68 o 
   6  11  15        3.50        7.43      7.81 o 
   0  12  15        0.71       -0.19      2.64 o 
   1  12  15        6.04        2.75      4.11 o 
   2  12  15        3.71        3.70      2.49 o 
   3  12  15        1.43        3.60      2.47 o 
   4  12  15        0.03        0.06      3.84 o 
   0  13  15        0.07        0.66      3.11 o 
   1  13  15        0.97        3.32      4.04 o 
   2  13  15        3.14        4.45      4.39 o 
   3  13  15        0.76        5.65      3.22 o 
   0   0  16       47.00       40.61     16.89 o 
   1   0  16      108.74      106.87      8.41 o 
   2   0  16       21.25       18.02      5.15 o 
   3   0  16       32.05       28.66      9.23 o 
   4   0  16        1.88        2.89      3.74 o 
   5   0  16        3.45       -1.85      2.56 o 
   6   0  16        0.36       -0.39      3.08 o 
   7   0  16        7.77        3.07      3.57 o 
   8   0  16        0.02        5.54      2.61 o 
   9   0  16        0.68        6.85      8.90 o 
   0   1  16      155.13      155.54      9.83 o 
   1   1  16       62.86       55.77      8.92 o 
   2   1  16       29.39       24.97      4.00 o 
   3   1  16       18.48       13.46      3.34 o 
   4   1  16       17.04       13.05      3.13 o 
   5   1  16        5.71        5.09      1.66 o 
   6   1  16       11.42       10.84      2.86 o 
   7   1  16       12.74        7.06      2.31 o 
   8   1  16        0.64       -0.01      3.00 o 
   9   1  16        1.13        1.19      3.60 o 
   0   2  16       50.20       45.24     12.11 o 
   1   2  16       22.22       18.78      4.12 o 
   2   2  16       38.29       31.10      4.64 o 
   3   2  16       39.20       29.72      4.92 o 
   4   2  16       10.40       12.76      2.50 o 
   5   2  16       13.51       11.72      2.53 o 
   6   2  16       11.83       10.45      3.87 o 
   7   2  16        0.72        4.66      2.39 o 
   8   2  16        3.37        5.09      2.98 o 
   9   2  16        5.53        3.64      3.57 o 
   0   3  16        6.41        4.43      3.91 o 
   1   3  16       24.50       23.42      5.08 o 
   2   3  16       90.25      103.28      6.92 o 
   3   3  16       30.87       22.93      3.96 o 
   4   3  16       10.02       11.68      2.90 o 
   5   3  16        3.31        4.11      2.69 o 
   6   3  16        2.64        7.44      2.85 o 
   7   3  16        5.38        3.98      2.56 o 
   8   3  16        2.02        6.18      3.85 o 
   9   3  16        1.00        6.00      2.34 o 
   0   4  16        5.77        3.33      3.25 o 
   1   4  16        5.13        6.34      2.04 o 
   2   4  16       75.66       73.08     13.37 o 
   3   4  16       30.83       30.09      5.61 o 
   4   4  16       47.03       57.39      8.35 o 
   5   4  16        2.73        3.45      2.08 o 
   6   4  16        1.05        3.82      1.81 o 
   7   4  16        0.76        4.78      2.38 o 
   8   4  16        4.25        4.95      3.38 o 
   9   4  16        1.75        1.22      3.85 o 
   0   5  16        1.46        1.20      1.99 o 
   1   5  16       11.58        8.23      2.25 o 
   2   5  16       14.91       13.23      3.35 o 
   3   5  16       13.48       12.14      4.19 o 
   4   5  16       36.36       32.30      6.34 o 
   5   5  16       12.30       12.90      3.45 o 
   6   5  16       10.13        5.61      3.31 o 
   7   5  16       18.05       19.04      4.77 o 
   8   5  16        6.78        9.19      3.79 o 
   0   6  16        1.60        1.29      3.12 o 
   1   6  16       16.59       21.66      5.23 o 
   2   6  16       14.84       10.05      3.15 o 
   3   6  16        7.90       11.20      4.05 o 
   4   6  16       14.16       10.59      2.75 o 
   5   6  16        4.43        7.11      2.98 o 
   6   6  16        1.83        2.35      2.23 o 
   7   6  16        1.75        6.99      2.62 o 
   8   6  16        0.70        3.35      3.28 o 
   0   7  16        1.56        6.46      3.78 o 
   1   7  16       20.15       17.40      3.32 o 
   2   7  16        8.54        3.41      2.45 o 
   3   7  16        7.00        6.41      3.28 o 
   4   7  16        0.12        5.75      2.43 o 
   5   7  16       20.49       15.90      5.12 o 
   6   7  16        3.81        5.13      2.85 o 
   7   7  16        2.32        3.47      2.74 o 
   8   7  16        0.70        4.10      2.26 o 
   0   8  16        6.13        5.29      3.74 o 
   1   8  16       18.85       14.06      3.57 o 
   2   8  16        5.41        3.86      3.14 o 
   3   8  16        0.20        3.70      2.27 o 
   4   8  16       17.95       15.59      4.35 o 
   5   8  16        2.28        6.51      2.67 o 
   6   8  16        1.82        6.24      3.18 o 
   7   8  16        4.60        5.45      3.00 o 
   0   9  16       12.58        7.88      5.41 o 
   1   9  16        1.87       -0.10      2.63 o 
   2   9  16        7.71        8.00      3.50 o 
   3   9  16        1.58        4.23      2.50 o 
   4   9  16        4.99        4.69      3.60 o 
   5   9  16        8.18       12.59      4.25 o 
   6   9  16        0.35        2.98      2.99 o 
   0  10  16        2.10       -0.64      3.02 o 
   1  10  16        2.60       -3.47      3.47 o 
   2  10  16        2.96        5.58      2.75 o 
   3  10  16        2.32        5.90      2.81 o 
   4  10  16        0.36        2.98      2.35 o 
   5  10  16        5.02        2.95      4.65 o 
   6  10  16        2.16        6.17      3.10 o 
   0  11  16        4.99       -1.15     10.09 o 
   1  11  16        0.40        1.17      2.57 o 
   2  11  16        0.25       -0.07      3.29 o 
   3  11  16        1.10        4.87      2.97 o 
   4  11  16        0.41        3.45      3.17 o 
   5  11  16        0.63        0.41      2.93 o 
   0  12  16        0.63        6.25      5.02 o 
   1  12  16        0.60        5.39      2.96 o 
   2  12  16        4.52        3.67      3.66 o 
   3  12  16        6.06        7.07      3.00 o 
   1   0  17        1.44        2.85      3.26 o 
   2   0  17        0.15        1.68      3.77 o 
   3   0  17        0.54        1.61      2.99 o 
   4   0  17        2.96       -0.68      3.34 o 
   5   0  17        9.17        3.74      3.49 o 
   6   0  17        1.00        4.45      2.29 o 
   7   0  17        0.25        1.83      4.57 o 
   8   0  17        3.28        7.20      6.78 o 
   9   0  17        0.03        9.57      3.28 o 
   0   1  17      269.40      296.06      7.27 o 
   1   1  17        0.72        4.22      1.98 o 
   2   1  17       35.33       28.33      5.46 o 
   3   1  17        9.06        7.39      1.99 o 
   4   1  17        4.30        4.46      1.51 o 
   5   1  17       40.01       39.87      6.91 o 
   6   1  17       10.01        5.67      2.24 o 
   7   1  17        9.41        6.83      2.59 o 
   8   1  17       10.83       11.54      3.38 o 
   0   2  17       13.57       10.66      4.17 o 
   1   2  17       34.13       32.64      6.54 o 
   2   2  17       31.69       32.87      5.30 o 
   3   2  17       28.70       21.99      4.05 o 
   4   2  17        0.92        4.54      1.47 o 
   5   2  17        0.16        1.66      2.56 o 
   6   2  17        1.13        5.75      2.68 o 
   7   2  17        6.04        3.51      2.91 o 
   8   2  17        0.93        7.34      3.09 o 
   0   3  17       68.21       77.64     12.95 o 
   1   3  17       24.32       23.14      3.92 o 
   2   3  17       36.78       39.48      7.13 o 
   3   3  17       31.42       30.80      4.96 o 
   4   3  17       14.96       10.08      2.79 o 
   5   3  17        8.58        6.46      2.71 o 
   6   3  17        5.27        5.55      2.53 o 
   7   3  17        6.01        5.10      2.89 o 
   8   3  17        6.62        7.01      2.62 o 
   0   4  17       89.05       77.68     17.20 o 
   1   4  17       46.99       37.31      6.72 o 
   2   4  17        8.37        0.91      2.05 o 
   3   4  17        0.62        1.72      2.23 o 
   4   4  17       10.04        7.81      3.35 o 
   5   4  17        1.39       -0.66      3.19 o 
   6   4  17        0.69        2.76      2.54 o 
   7   4  17        2.67        3.70      2.91 o 
   8   4  17        1.47        4.73      2.69 o 
   0   5  17       52.48       41.04      9.54 o 
   1   5  17       28.04       26.37      4.44 o 
   2   5  17        2.95        1.00      3.18 o 
   3   5  17        5.71        6.86      2.95 o 
   4   5  17        0.37        3.26      2.39 o 
   5   5  17        6.09        6.75      2.33 o 
   6   5  17        9.85        7.33      4.25 o 
   7   5  17        3.62        9.60      3.03 o 
   8   5  17        8.94       10.96      3.85 o 
   0   6  17        0.23        3.25      5.70 o 
   1   6  17        2.62        2.79      1.84 o 
   2   6  17       29.40       19.23      4.74 o 
   3   6  17        9.07        6.13      2.72 o 
   4   6  17        2.52        3.50      2.97 o 
   5   6  17        0.63        3.09      2.20 o 
   6   6  17        1.40        5.57      3.13 o 
   7   6  17        2.96        8.26      3.79 o 
   0   7  17        0.00        1.02      5.41 o 
   1   7  17        3.01        1.15      3.38 o 
   2   7  17        8.68        9.34      3.22 o 
   3   7  17        6.58        9.33      2.95 o 
   4   7  17        1.49        5.16      2.90 o 
   5   7  17        4.58        2.90      2.00 o 
   6   7  17        0.20        1.60      2.46 o 
   7   7  17        0.44        3.47      3.50 o 
   0   8  17        1.42        4.54      2.63 o 
   1   8  17        3.65        5.82      2.42 o 
   2   8  17        0.19        3.11      3.59 o 
   3   8  17        2.08        5.78      3.04 o 
   4   8  17        1.27        3.67      2.98 o 
   5   8  17        2.02        5.06      4.00 o 
   6   8  17        1.26        5.22      2.20 o 
   0   9  17        0.27        2.79      2.46 o 
   1   9  17        0.43        0.68      2.06 o 
   2   9  17        1.94        4.34      3.84 o 
   3   9  17        0.62        2.63      3.85 o 
   4   9  17        3.81        6.43      3.88 o 
   5   9  17        0.03        0.74      4.06 o 
   6   9  17        0.91        2.22      3.34 o 
   0  10  17        3.36        3.27      3.95 o 
   1  10  17        5.43        8.43      4.27 o 
   2  10  17        2.25        5.40      4.34 o 
   3  10  17        0.38        3.34      2.74 o 
   4  10  17        2.19        3.24      3.20 o 
   5  10  17        0.17        3.04      2.83 o 
   0  11  17        6.38       10.17      4.65 o 
   1  11  17        2.87        5.93      3.26 o 
   2  11  17        7.13       -4.99      9.64 o 
   3  11  17        1.44        5.06      3.31 o 
   0  12  17        0.86        1.78      7.18 o 
   1  12  17        0.45        6.60      5.98 o 
   0   0  18       11.91       -3.19      6.67 o 
   1   0  18        0.09        2.03      2.44 o 
   2   0  18        6.91        7.69      4.81 o 
   3   0  18        1.57        0.50      3.04 o 
   4   0  18        1.24        3.30      2.03 o 
   5   0  18        0.78        3.87      3.51 o 
   6   0  18       25.66       19.50      6.93 o 
   7   0  18       14.09       18.94     10.05 o 
   8   0  18        2.68        2.33      5.61 o 
   0   1  18        1.32        5.19      2.90 o 
   1   1  18        1.09        3.53      2.27 o 
   2   1  18       15.30       11.39      2.68 o 
   3   1  18        5.82        6.00      2.50 o 
   4   1  18        7.84        8.85      2.37 o 
   5   1  18        0.90        2.46      1.69 o 
   6   1  18        1.74        2.39      2.44 o 
   7   1  18        5.81        6.16      2.58 o 
   8   1  18        0.46        5.95      4.91 o 
   0   2  18       19.24       24.03      5.56 o 
   1   2  18       29.29       25.95      5.23 o 
   2   2  18       11.56        9.86      2.50 o 
   3   2  18        2.76        4.62      1.84 o 
   4   2  18        0.45        2.02      2.21 o 
   5   2  18        8.76       10.37      3.68 o 
   6   2  18        5.03        3.70      2.23 o 
   7   2  18        0.46        4.19      2.29 o 
   8   2  18        4.97        4.65      2.66 o 
   0   3  18       27.96       36.81      7.31 o 
   1   3  18        6.13        6.84      2.29 o 
   2   3  18       11.76        9.13      3.21 o 
   3   3  18        5.38        3.90      1.71 o 
   4   3  18        0.40        2.28      2.75 o 
   5   3  18        1.98       -1.51      3.14 o 
   6   3  18        6.10        5.58      2.34 o 
   7   3  18        4.79        7.26      3.19 o 
   8   3  18        0.12        1.26      1.75 o 
   0   4  18       12.48       12.63      4.50 o 
   1   4  18       17.06       15.46      3.41 o 
   2   4  18        7.00        8.19      2.74 o 
   3   4  18        3.19        2.22      3.20 o 
   4   4  18        2.67        3.53      2.67 o 
   5   4  18        1.78        5.29      2.74 o 
   6   4  18        2.05        3.98      3.28 o 
   7   4  18        0.52        1.40      2.84 o 
   0   5  18        3.98        3.28      2.60 o 
   1   5  18       11.15       10.18      3.62 o 
   2   5  18        4.11        4.84      2.84 o 
   3   5  18        2.15        3.59      2.04 o 
   4   5  18        7.17        6.99      2.51 o 
   5   5  18       10.48        8.26      3.15 o 
   6   5  18        1.80        5.15      2.77 o 
   7   5  18        2.19        6.60      3.44 o 
   0   6  18       25.48       20.13     10.36 o 
   1   6  18        2.14        5.31      2.83 o 
   2   6  18        0.52        4.63      2.53 o 
   3   6  18        1.51        0.96      2.43 o 
   4   6  18        7.89        7.07      2.93 o 
   5   6  18        1.79        3.36      2.47 o 
   6   6  18        0.76        4.37      3.06 o 
   7   6  18        4.13        8.19      2.45 o 
   0   7  18        8.18        5.99      5.29 o 
   1   7  18        0.42        3.52      2.01 o 
   2   7  18        3.02        4.07      2.67 o 
   3   7  18        4.03        4.20      2.62 o 
   4   7  18        2.38        4.24      1.85 o 
   5   7  18        0.56        3.00      2.01 o 
   6   7  18        1.70        7.28      4.02 o 
   0   8  18        0.06       -0.17      2.86 o 
   1   8  18        2.02        2.69      2.97 o 
   2   8  18       10.43        8.61      4.22 o 
   3   8  18        1.99       -2.69      3.74 o 
   4   8  18        3.25       -0.94      3.75 o 
   5   8  18        0.24        2.57      2.75 o 
   0   9  18        2.98        3.15      9.26 o 
   1   9  18        3.11        3.37      2.38 o 
   2   9  18        0.46        6.99      6.75 o 
   3   9  18        1.13        0.03      4.16 o 
   4   9  18        0.42        1.72      3.76 o 
   5   9  18        1.28        5.01      4.30 o 
   0  10  18        6.73        8.60      8.45 o 
   1  10  18        0.72        2.85      2.21 o 
   2  10  18        0.74        0.81      3.23 o 
   3  10  18        5.19        3.70      2.89 o 
   0  11  18        0.63        7.66      6.54 o 
   1  11  18        0.38        5.13      4.30 o 
   1   0  19        0.20        3.16      2.07 o 
   2   0  19        0.09        2.46      2.09 o 
   3   0  19       11.85       15.49      4.73 o 
   4   0  19        0.37        4.71      2.85 o 
   5   0  19        2.82        4.82      2.77 o 
   6   0  19        9.49       13.28      4.85 o 
   7   0  19        1.36       -0.71      4.43 o 
   0   1  19        4.43        2.75      3.02 o 
   1   1  19        1.71        1.86      2.06 o 
   2   1  19       12.72       14.32      3.21 o 
   3   1  19        8.46        7.33      2.04 o 
   4   1  19        1.20        4.22      1.97 o 
   5   1  19        0.16        2.60      2.64 o 
   6   1  19        0.23        2.26      2.00 o 
   7   1  19        0.37       -4.04      4.23 o 
   0   2  19        3.20        1.81      2.33 o 
   1   2  19       11.90       11.78      3.15 o 
   2   2  19       18.25       16.42      4.25 o 
   3   2  19        0.70        2.65      1.82 o 
   4   2  19        5.29        7.62      2.64 o 
   5   2  19        2.98        5.55      1.84 o 
   6   2  19        1.00        1.36      2.28 o 
   7   2  19        4.79        7.45      2.70 o 
   0   3  19       25.09       25.50      9.07 o 
   1   3  19        9.60        6.47      2.19 o 
   2   3  19        4.52        5.93      2.35 o 
   3   3  19        0.67        5.81      3.12 o 
   4   3  19        1.85        4.77      2.65 o 
   5   3  19        0.12        4.09      2.24 o 
   6   3  19        0.50        2.49      2.60 o 
   7   3  19        2.06        3.87      2.11 o 
   0   4  19       11.69        9.05      3.23 o 
   1   4  19       19.29       13.71      3.64 o 
   2   4  19        4.43        6.03      2.17 o 
   3   4  19        3.28        5.18      3.35 o 
   4   4  19        2.97        6.24      2.66 o 
   5   4  19        5.06        7.12      2.85 o 
   6   4  19        5.31        4.44      2.52 o 
   7   4  19        0.92       -6.96     12.31 o 
   0   5  19        3.47        7.35      3.72 o 
   1   5  19        6.46        7.17      3.13 o 
   2   5  19        6.05        4.95      2.96 o 
   3   5  19        1.40        5.80      2.88 o 
   4   5  19        1.43        3.78      2.87 o 
   5   5  19        0.77        1.98      2.29 o 
   6   5  19        2.35        4.30      3.20 o 
   0   6  19        0.15       -4.70      4.70 o 
   1   6  19        3.47        4.08      2.44 o 
   2   6  19       10.61        7.49      4.67 o 
   3   6  19        1.96        4.10      2.57 o 
   4   6  19        1.04        4.88      2.83 o 
   5   6  19        1.26        1.93      2.61 o 
   6   6  19        0.31        1.15      2.97 o 
   0   7  19        1.36        0.52      4.85 o 
   1   7  19        1.75        5.29      3.97 o 
   2   7  19        3.80        9.72      4.33 o 
   3   7  19        1.50        1.24      2.60 o 
   4   7  19        1.50        4.70      2.21 o 
   5   7  19        2.45        5.25      2.58 o 
   0   8  19        1.30        3.52      3.15 o 
   1   8  19        0.17       -1.12      4.41 o 
   2   8  19        2.78        1.22      3.32 o 
   3   8  19        2.30        7.12      3.69 o 
   4   8  19        2.80        4.70      2.98 o 
   0   9  19        0.15        5.05      3.98 o 
   1   9  19        3.34        5.75      4.13 o 
   2   9  19        1.10        1.67      2.91 o 
   3   9  19        1.21        2.50      3.66 o 
   0  10  19        1.78        3.46      8.22 o 
   1  10  19        4.17        4.35      2.82 o 
   0   0  20        3.63        8.83      6.39 o 
   1   0  20        6.63        0.25      5.04 o 
   2   0  20        1.77        6.18      2.81 o 
   3   0  20        0.07       -0.43      2.79 o 
   4   0  20        0.01        3.41      3.26 o 
   5   0  20        0.06       -6.04      6.53 o 
   6   0  20        3.95        0.09      5.65 o 
   0   1  20       13.98        6.95      4.10 o 
   1   1  20        4.65        8.14      2.85 o 
   2   1  20        2.12        5.08      1.80 o 
   3   1  20        1.72        1.25      2.17 o 
   4   1  20        0.40        1.15      2.69 o 
   5   1  20        3.59       -1.61      3.25 o 
   6   1  20        0.33        3.37      4.38 o 
   0   2  20        4.88        0.79      4.87 o 
   1   2  20        4.14        6.08      1.98 o 
   2   2  20        2.58        4.99      2.66 o 
   3   2  20        4.10        2.42      2.87 o 
   4   2  20        0.40        4.19      3.29 o 
   5   2  20        1.00        7.03      2.51 o 
   6   2  20        1.02        4.43      2.40 o 
   0   3  20        5.01        6.98      4.35 o 
   1   3  20        3.79        4.25      2.25 o 
   2   3  20        0.49        1.36      3.95 o 
   3   3  20        2.46        3.92      2.67 o 
   4   3  20        0.21        1.96      3.18 o 
   5   3  20        0.21        0.04      2.85 o 
   6   3  20        2.80        2.39      3.01 o 
   0   4  20        3.64        4.86      4.55 o 
   1   4  20        1.63        1.22      2.72 o 
   2   4  20        3.28        6.23      1.97 o 
   3   4  20        8.50        7.51      3.30 o 
   4   4  20        0.65        4.05      2.15 o 
   5   4  20        0.00        3.32      1.79 o 
   6   4  20        0.94        6.49      3.36 o 
   0   5  20        8.76        6.28      4.71 o 
   1   5  20        2.12        3.02      2.96 o 
   2   5  20        2.37        2.76      3.85 o 
   3   5  20        2.20        2.55      3.81 o 
   4   5  20        0.29        5.60      3.33 o 
   5   5  20        0.88        4.94      2.73 o 
   0   6  20        2.57        3.46      5.12 o 
   1   6  20        0.73        2.55      2.44 o 
   2   6  20        7.03       10.04      6.24 o 
   3   6  20        1.39        4.35      3.22 o 
   4   6  20        0.38        3.74      3.66 o 
   5   6  20        1.85        1.20      3.27 o 
   0   7  20        0.01        5.07      6.16 o 
   1   7  20        0.16        0.54      3.88 o 
   2   7  20        1.78        5.95      2.86 o 
   3   7  20        8.00       12.75      5.71 o 
   4   7  20        0.44        2.41      3.00 o 
   0   8  20        6.05       10.76      4.74 o 
   1   8  20        0.17        4.17      4.14 o 
   2   8  20        1.49        2.40      4.22 o 
   3   8  20        1.24        4.89      3.60 o 
   0   9  20        0.95        1.89      4.69 o 
   1   0  21        0.04        1.23      3.33 o 
   2   0  21        0.01        0.48      3.19 o 
   3   0  21        0.61        7.02      3.10 o 
   4   0  21        0.01        5.27      3.57 o 
   5   0  21        1.57       -0.90      6.53 o 
   0   1  21        0.25        0.12      5.01 o 
   1   1  21        2.00        3.02      2.83 o 
   2   1  21        5.42        4.06      2.59 o 
   3   1  21        1.63        1.56      2.69 o 
   4   1  21        2.00        2.64      3.55 o 
   5   1  21        3.53        5.64      3.46 o 
   0   2  21        5.90       11.15      4.88 o 
   1   2  21        2.48        0.34      2.80 o 
   2   2  21        0.82        3.07      2.90 o 
   3   2  21        1.78        0.61      3.40 o 
   4   2  21        0.21        3.43      2.23 o 
   5   2  21        0.99        6.49      2.88 o 
   0   3  21        6.12        3.90      4.77 o 
   1   3  21        4.47        1.46      2.49 o 
   2   3  21        0.84        3.56      2.36 o 
   3   3  21        4.91        7.30      3.26 o 
   4   3  21        0.13       -0.50      3.60 o 
   5   3  21        1.08        3.48      2.15 o 
   0   4  21        0.94        5.71      4.95 o 
   1   4  21        2.36       -0.15      3.96 o 
   2   4  21        0.80        3.94      3.27 o 
   3   4  21        0.10       -1.42      2.90 o 
   4   4  21        1.79        4.51      2.45 o 
   0   5  21        0.03        6.16      3.52 o 
   1   5  21        1.65        5.23      3.44 o 
   2   5  21        2.38        0.47      4.49 o 
   3   5  21        0.41       -0.47      3.01 o 
   4   5  21        0.47        2.46      2.91 o 
   0   6  21        0.09        1.21      4.41 o 
   1   6  21        3.76        0.85      3.86 o 
   2   6  21        0.07        3.41      2.67 o 
   3   6  21        5.41        4.35      4.57 o 
   0   7  21        2.68        4.92      4.16 o 
   1   7  21        2.61        2.86      2.58 o 
   2   7  21        1.12        6.50      2.98 o 
   0   0  22        0.01        2.85      5.67 o 
   1   0  22        0.07        2.66      3.69 o 
   2   0  22        0.02        1.17      3.66 o 
   3   0  22        5.63        9.01      5.53 o 
   4   0  22        1.49       -3.02      5.50 o 
   0   1  22        0.88        0.50      6.39 o 
   1   1  22        2.06        3.84      2.38 o 
   2   1  22        1.73        1.65      2.57 o 
   3   1  22        1.32        5.42      2.10 o 
   4   1  22        0.82        0.63      4.10 o 
   0   2  22        0.52       -1.76      4.67 o 
   1   2  22        1.28        2.86      2.71 o 
   2   2  22        0.52       -0.40      2.59 o 
   3   2  22        4.86        4.49      2.52 o 
   0   3  22        0.11       -1.15      7.26 o 
   1   3  22        3.00        5.11      4.30 o 
   2   3  22        0.10        2.57      3.60 o 
   3   3  22        0.64        0.02      3.02 o 
   0   4  22        0.93        3.42      3.99 o 
   1   4  22        2.30        4.62      3.84 o 
   2   4  22        2.44        5.59      3.47 o 
   3   4  22        1.27        2.68      6.52 o 
   0   5  22        0.32        3.31      4.67 o 
   1   5  22        0.23        3.49      2.72 o 
   2   5  22        0.53        4.10      6.01 o 
   1   0  23        0.03        0.72      3.16 o 
   0   1  23        0.01        6.29      4.77 o 
   1   1  23        0.31        1.59      3.47 o 
   0   2  23        1.52        1.70      4.06 o 
   1   2  23        0.37        0.06      3.42 o 
                                                 
